# Supplementary material for: Gene Regulatory Network Analysis of Perivascular Adipose Tissue of Abdominal Aortic Aneurysm Identifies Master Regulators of Key Pathogenetic Pathways
Source: Biomedicines. 2020 Aug 14;8(8):288. doi: 10.3390/biomedicines8080288 (PMC7459520; doi:10.3390/biomedicines8080288)
Supplement: Supplementary file 1 [file biomedicines-08-00288-s001.zip]

Archive with 3 entries (2 files):
- Supplementary Files/
- Supplementary Files/Data Supplement 1.xlsx
- Supplementary Files/Data Supplement 2.xlsx
