# Supplementary material for: Gene Regulatory Network Analysis of Perivascular Adipose Tissue of Abdominal Aortic Aneurysm Identifies Master Regulators of Key Pathogenetic Pathways
Source: Biomedicines. 2020 Aug 14;8(8):288. doi: 10.3390/biomedicines8080288 (PMC7459520; doi:10.3390/biomedicines8080288)
Supplement: Supplementary file 1 [file biomedicines-08-00288-s001.zip › Supplementary Files/Data Supplement 1.xlsx]

## Sheet: 1a - DE gene annotation
Data Supplement 1a | Annotation of DE genes associated with dilated-PVAT in AAA and used for identifying gene regulatory network. The table shows gene annotation of the DE genes positively associated with dilated-PVAT versus non-dilated-PVAT.
Ensembl_ ID	Gene name	Probe ID (Illumina BeadChip)	RefSeq accession number	entrez_ID	Gene type	Gene description
ENSG00000170345	FOS	4280017	NM_005252	2353	protein_coding	Fos proto-oncogene, AP-1 transcription factor subunit [Source:HGNC Symbol;Acc:HGNC:3796]
ENSG00000125740	FOSB	7160239	NM_006732	2354	protein_coding	FosB proto-oncogene, AP-1 transcription factor subunit [Source:HGNC Symbol;Acc:HGNC:3797]
ENSG00000120129	DUSP1	6860377	NM_004417	1843	protein_coding	dual specificity phosphatase 1 [Source:HGNC Symbol;Acc:HGNC:3064]
ENSG00000120738	EGR1	870338	NM_001964	1958	protein_coding	early growth response 1 [Source:HGNC Symbol;Acc:HGNC:3238]
ENSG00000142871	CYR61	3930605	NM_001554	3491	protein_coding	cellular communication network factor 1 [Source:HGNC Symbol;Acc:HGNC:2654]
ENSG00000171223	JUNB	7550500	NM_002229	3726	protein_coding	JunB proto-oncogene, AP-1 transcription factor subunit [Source:HGNC Symbol;Acc:HGNC:6205]
ENSG00000128016	ZFP36	2900348	NM_003407	7538	protein_coding	ZFP36 ring finger protein [Source:HGNC Symbol;Acc:HGNC:12862]
ENSG00000136826	KLF4	2810059	NM_004235	9314	protein_coding	Kruppel like factor 4 [Source:HGNC Symbol;Acc:HGNC:6348]
ENSG00000144802	NFKBIZ	2470348	NM_001005474	64332	protein_coding	NFKB inhibitor zeta [Source:HGNC Symbol;Acc:HGNC:29805]
ENSG00000177606	JUN	6510367	NM_002228	3725	protein_coding	Jun proto-oncogene, AP-1 transcription factor subunit [Source:HGNC Symbol;Acc:HGNC:6204]
ENSG00000118515	SGK1	4390450	NM_005627	6446	protein_coding	serum/glucocorticoid regulated kinase 1 [Source:HGNC Symbol;Acc:HGNC:10810]
ENSG00000240990	HOXA11-AS	5570768	NR_002795	221883	lncRNA	HOXA11 antisense RNA [Source:HGNC Symbol;Acc:HGNC:24957]
ENSG00000143384	MCL1	610750	NM_021960	4170	protein_coding	MCL1 apoptosis regulator, BCL2 family member [Source:HGNC Symbol;Acc:HGNC:6943]
ENSG00000197405	C5AR1	6450092	NM_001736	728	protein_coding	complement C5a receptor 1 [Source:HGNC Symbol;Acc:HGNC:1338]
ENSG00000146592	CREB5	4290619	NM_001011666	9586	protein_coding	cAMP responsive element binding protein 5 [Source:HGNC Symbol;Acc:HGNC:16844]
ENSG00000230128	IER3	1190367	NM_003897	8870	protein_coding	immediate early response 3 [Source:HGNC Symbol;Acc:HGNC:5392]
ENSG00000107738	VSIR	6620292	NM_022153	64115	protein_coding	V-set immunoregulatory receptor [Source:HGNC Symbol;Acc:HGNC:30085]
ENSG00000184557	SOCS3	4230102	NM_003955	9021	protein_coding	suppressor of cytokine signaling 3 [Source:HGNC Symbol;Acc:HGNC:19391]
ENSG00000116741	RGS2	3400019	NM_002923	5997	protein_coding	regulator of G protein signaling 2 [Source:HGNC Symbol;Acc:HGNC:9998]
ENSG00000277768	CCL3L3	2810010	NM_001001437	414062	protein_coding	C-C motif chemokine ligand 3 like 3 [Source:HGNC Symbol;Acc:HGNC:30554]
ENSG00000062716	VMP1	6280672	NM_030938	81671	protein_coding	vacuole membrane protein 1 [Source:HGNC Symbol;Acc:HGNC:29559]
ENSG00000127084	FGD3	5270619	NM_033086	89846	protein_coding	FYVE, RhoGEF and PH domain containing 3 [Source:HGNC Symbol;Acc:HGNC:16027]
ENSG00000221869	CEBPD	5490408	NM_005195	1052	protein_coding	CCAAT enhancer binding protein delta [Source:HGNC Symbol;Acc:HGNC:1835]
ENSG00000136997	MYC	6270646	NM_002467	4609	protein_coding	MYC proto-oncogene, bHLH transcription factor [Source:HGNC Symbol;Acc:HGNC:7553]
ENSG00000110848	CD69	2710575	NM_001781	969	protein_coding	CD69 molecule [Source:HGNC Symbol;Acc:HGNC:1694]
ENSG00000122877	EGR2	6020255	NM_000399	1959	protein_coding	early growth response 2 [Source:HGNC Symbol;Acc:HGNC:3239]
ENSG00000160593	JAML	1580465	NM_153206	120425	protein_coding	junction adhesion molecule like [Source:HGNC Symbol;Acc:HGNC:19084]
ENSG00000142347	MYO1F	5810471	NM_012335	4542	protein_coding	myosin IF [Source:HGNC Symbol;Acc:HGNC:7600]
ENSG00000180353	HCLS1	1300408	NM_005335	3059	protein_coding	hematopoietic cell-specific Lyn substrate 1 [Source:HGNC Symbol;Acc:HGNC:4844]
ENSG00000127528	KLF2	3850692	NM_016270	10365	protein_coding	Kruppel like factor 2 [Source:HGNC Symbol;Acc:HGNC:6347]
ENSG00000162511	LAPTM5	5360376	NM_006762	7805	protein_coding	lysosomal protein transmembrane 5 [Source:HGNC Symbol;Acc:HGNC:29612]
ENSG00000123338	NCKAP1L	7650538	NM_005337	3071	protein_coding	NCK associated protein 1 like [Source:HGNC Symbol;Acc:HGNC:4862]
ENSG00000163162	RNF149	990735	NM_173647	284996	protein_coding	ring finger protein 149 [Source:HGNC Symbol;Acc:HGNC:23137]
ENSG00000084070	SMAP2	5550136	NM_022733	64744	protein_coding	small ArfGAP2 [Source:HGNC Symbol;Acc:HGNC:25082]
ENSG00000108700	CCL8	6620121	NM_005623	6355	protein_coding	C-C motif chemokine ligand 8 [Source:HGNC Symbol;Acc:HGNC:10635]
ENSG00000028137	TNFRSF1B	2490537	NM_001066	7133	protein_coding	TNF receptor superfamily member 1B [Source:HGNC Symbol;Acc:HGNC:11917]
ENSG00000160888	IER2	6480615	NM_004907	9592	protein_coding	immediate early response 2 [Source:HGNC Symbol;Acc:HGNC:28871]
ENSG00000038427	VCAN	5910113	NM_004385	1462	protein_coding	versican [Source:HGNC Symbol;Acc:HGNC:2464]
ENSG00000015285	WAS	70451	NM_000377	7454	protein_coding	WASP actin nucleation promoting factor [Source:HGNC Symbol;Acc:HGNC:12731]
ENSG00000169429	CXCL8	1980309	NM_000584	3576	protein_coding	C-X-C motif chemokine ligand 8 [Source:HGNC Symbol;Acc:HGNC:6025]
ENSG00000170006	TMEM154	1110300	NM_152680	201799	protein_coding	transmembrane protein 154 [Source:HGNC Symbol;Acc:HGNC:26489]
ENSG00000204577	LILRB3	2470017	NM_006864	11025	protein_coding	leukocyte immunoglobulin like receptor B3 [Source:HGNC Symbol;Acc:HGNC:6607]
ENSG00000122861	PLAU	5360670	NM_002658	5328	protein_coding	plasminogen activator, urokinase [Source:HGNC Symbol;Acc:HGNC:9052]
ENSG00000171051	FPR1	1030270	NM_002029	2357	protein_coding	formyl peptide receptor 1 [Source:HGNC Symbol;Acc:HGNC:3826]
ENSG00000076662	ICAM3	5550278	NM_002162	3385	protein_coding	intercellular adhesion molecule 3 [Source:HGNC Symbol;Acc:HGNC:5346]
ENSG00000118523	CTGF	2640292	NM_001901	1490	protein_coding	cellular communication network factor 2 [Source:HGNC Symbol;Acc:HGNC:2500]
ENSG00000115956	PLEK	4810020	NM_002664	5341	protein_coding	pleckstrin [Source:HGNC Symbol;Acc:HGNC:9070]
ENSG00000100055	CYTH4	6510524	NM_013385	27128	protein_coding	cytohesin 4 [Source:HGNC Symbol;Acc:HGNC:9505]
ENSG00000275990	NCF4	1940041	NM_000631	4689	protein_coding	neutrophil cytosolic factor 4 [Source:HGNC Symbol;Acc:HGNC:7662]
ENSG00000110324	IL10RA	4490053	NM_001558	3587	protein_coding	interleukin 10 receptor subunit alpha [Source:HGNC Symbol;Acc:HGNC:5964]
ENSG00000142634	EFHD2	1070544	NM_024329	79180	protein_coding	EF-hand domain family member D2 [Source:HGNC Symbol;Acc:HGNC:28670]
ENSG00000122862	SRGN	7550484	NM_002727	5552	protein_coding	serglycin [Source:HGNC Symbol;Acc:HGNC:9361]
ENSG00000018280	SLC11A1	780465	NM_000578	6556	protein_coding	solute carrier family 11 member 1 [Source:HGNC Symbol;Acc:HGNC:10907]
ENSG00000176788	BASP1	2140121	NM_006317	10409	protein_coding	brain abundant membrane attached signal protein 1 [Source:HGNC Symbol;Acc:HGNC:957]
ENSG00000153234	NR4A2	6400364	NM_006186	4929	protein_coding	nuclear receptor subfamily 4 group A member 2 [Source:HGNC Symbol;Acc:HGNC:7981]
ENSG00000090104	RGS1	4490176	NM_002922	5996	protein_coding	regulator of G protein signaling 1 [Source:HGNC Symbol;Acc:HGNC:9991]
ENSG00000081041	CXCL2	4670390	NM_002089	2920	protein_coding	C-X-C motif chemokine ligand 2 [Source:HGNC Symbol;Acc:HGNC:4603]
ENSG00000140678	ITGAX	4490500	NM_000887	3687	protein_coding	integrin subunit alpha X [Source:HGNC Symbol;Acc:HGNC:6152]
ENSG00000280908	PADI4	2650035	NM_012387	23569	protein_coding	peptidyl arginine deiminase 4 [Source:HGNC Symbol;Acc:HGNC:18368]
ENSG00000172322	CLEC12A	3170601	NM_201623	160364	protein_coding	C-type lectin domain family 12 member A [Source:HGNC Symbol;Acc:HGNC:31713]
ENSG00000119535	CSF3R	6270114	NM_172313	1441	protein_coding	colony stimulating factor 3 receptor [Source:HGNC Symbol;Acc:HGNC:2439]
ENSG00000112303	VNN2	2690239	NM_004665	8875	protein_coding	vanin 2 [Source:HGNC Symbol;Acc:HGNC:12706]
ENSG00000082074	FYB	5890414	NM_001465	2533	protein_coding	FYN binding protein 1 [Source:HGNC Symbol;Acc:HGNC:4036]
ENSG00000008516	MMP25	6020630	NM_022468	64386	protein_coding	matrix metallopeptidase 25 [Source:HGNC Symbol;Acc:HGNC:14246]
ENSG00000139318	DUSP6	5260288	NM_022652	1848	protein_coding	dual specificity phosphatase 6 [Source:HGNC Symbol;Acc:HGNC:3072]
ENSG00000160255	ITGB2	3890373	NM_000211	3689	protein_coding	integrin subunit beta 2 [Source:HGNC Symbol;Acc:HGNC:6155]
ENSG00000067082	KLF6	4040097	NM_001300	1316	protein_coding	Kruppel like factor 6 [Source:HGNC Symbol;Acc:HGNC:2235]
ENSG00000272655	POLR2J4	70092	NR_003655	84820	transcribed_unprocessed_pseudogene	RNA polymerase II subunit J4, pseudogene [Source:HGNC Symbol;Acc:HGNC:28195]
ENSG00000173334	TRIB1	4810520	NM_025195	10221	protein_coding	tribbles pseudokinase 1 [Source:HGNC Symbol;Acc:HGNC:16891]
ENSG00000277632	CCL3	6590682	NM_002983	6348	protein_coding	C-C motif chemokine ligand 3 [Source:HGNC Symbol;Acc:HGNC:10627]
ENSG00000059728	MXD1	670086	NM_002357	4084	protein_coding	MAX dimerization protein 1 [Source:HGNC Symbol;Acc:HGNC:6761]
ENSG00000159388	BTG2	1010487	NM_006763	7832	protein_coding	BTG anti-proliferation factor 2 [Source:HGNC Symbol;Acc:HGNC:1131]
ENSG00000276085	CCL3L1	610524	NM_021006	6349	protein_coding	C-C motif chemokine ligand 3 like 1 [Source:HGNC Symbol;Acc:HGNC:10628]
ENSG00000205502	C2CD4B	3060008	NM_001007595	388125	protein_coding	C2 calcium dependent domain containing 4B [Source:HGNC Symbol;Acc:HGNC:33628]
ENSG00000059804	SLC2A3	3800168	NM_006931	6515	protein_coding	solute carrier family 2 member 3 [Source:HGNC Symbol;Acc:HGNC:11007]
ENSG00000085265	FCN1	6660398	NM_002003	2219	protein_coding	ficolin 1 [Source:HGNC Symbol;Acc:HGNC:3623]
ENSG00000101916	TLR8	6480360	NM_138636	51311	protein_coding	toll like receptor 8 [Source:HGNC Symbol;Acc:HGNC:15632]
ENSG00000111679	PTPN6	6400465	NM_080548	5777	protein_coding	protein tyrosine phosphatase non-receptor type 6 [Source:HGNC Symbol;Acc:HGNC:9658]
ENSG00000000938	FGR	360619	NM_005248	2268	protein_coding	FGR proto-oncogene, Src family tyrosine kinase [Source:HGNC Symbol;Acc:HGNC:3697]
ENSG00000136167	LCP1	6350161	NM_002298	3936	protein_coding	lymphocyte cytosolic protein 1 [Source:HGNC Symbol;Acc:HGNC:6528]
ENSG00000123329	ARHGAP9	110180	NM_001080157	64333	protein_coding	Rho GTPase activating protein 9 [Source:HGNC Symbol;Acc:HGNC:14130]
ENSG00000007968	E2F2	5340338	NM_004091	1870	protein_coding	E2F transcription factor 2 [Source:HGNC Symbol;Acc:HGNC:3114]
ENSG00000141526	SLC16A3	110719	NM_004207	9123	protein_coding	solute carrier family 16 member 3 [Source:HGNC Symbol;Acc:HGNC:10924]
ENSG00000216490	IFI30	2000300	NM_006332	10437	protein_coding	IFI30 lysosomal thiol reductase [Source:HGNC Symbol;Acc:HGNC:5398]
ENSG00000103569	AQP9	160494	NM_020980	366	protein_coding	aquaporin 9 [Source:HGNC Symbol;Acc:HGNC:643]
ENSG00000113070	HBEGF	1820594	NM_001945	1839	protein_coding	heparin binding EGF like growth factor [Source:HGNC Symbol;Acc:HGNC:3059]
ENSG00000163220	S100A9	5390220	NM_002965	6280	protein_coding	S100 calcium binding protein A9 [Source:HGNC Symbol;Acc:HGNC:10499]
ENSG00000162551	ALPL	6100356	NM_000478	249	protein_coding	alkaline phosphatase, biomineralization associated [Source:HGNC Symbol;Acc:HGNC:438]
ENSG00000088882	CPXM1	730577	NM_019609	56265	protein_coding	carboxypeptidase X, M14 family member 1 [Source:HGNC Symbol;Acc:HGNC:15771]
ENSG00000108691	CCL2	1030333	NM_002982	6347	protein_coding	C-C motif chemokine ligand 2 [Source:HGNC Symbol;Acc:HGNC:10618]
ENSG00000262655	SPON1	3370162	NM_006108	10418	protein_coding	spondin 1 [Source:HGNC Symbol;Acc:HGNC:11252]
ENSG00000275463	LILRB2	540671	NM_001080978	10288	protein_coding	leukocyte immunoglobulin like receptor B2 [Source:HGNC Symbol;Acc:HGNC:6606]
ENSG00000165025	SYK	110685	NM_003177	6850	protein_coding	spleen associated tyrosine kinase [Source:HGNC Symbol;Acc:HGNC:11491]
ENSG00000134107	BHLHE40	2640735	NM_003670	8553	protein_coding	basic helix-loop-helix family member e40 [Source:HGNC Symbol;Acc:HGNC:1046]
ENSG00000278634	LILRA2	3370594	NM_006866	11027	protein_coding	leukocyte immunoglobulin like receptor A2 [Source:HGNC Symbol;Acc:HGNC:6603]
ENSG00000171522	PTGER4	2940438	NM_000958	5734	protein_coding	prostaglandin E receptor 4 [Source:HGNC Symbol;Acc:HGNC:9596]
ENSG00000125538	IL1B	840685	NM_000576	3553	protein_coding	interleukin 1 beta [Source:HGNC Symbol;Acc:HGNC:5992]
ENSG00000144476	ACKR3	450424	NM_020311	57007	protein_coding	atypical chemokine receptor 3 [Source:HGNC Symbol;Acc:HGNC:23692]
ENSG00000123843	C4BPB	2690379	NM_001017365	725	protein_coding	complement component 4 binding protein beta [Source:HGNC Symbol;Acc:HGNC:1328]
ENSG00000165178	NCF1C	3180681	NR_003187	654817	unprocessed_pseudogene	neutrophil cytosolic factor 1C pseudogene [Source:HGNC Symbol;Acc:HGNC:32523]
ENSG00000174807	CD248	2490113	NM_020404	57124	protein_coding	CD248 molecule [Source:HGNC Symbol;Acc:HGNC:18219]
ENSG00000100219	XBP1	5690066	NM_005080	7494	protein_coding	X-box binding protein 1 [Source:HGNC Symbol;Acc:HGNC:12801]
ENSG00000121966	CXCR4	1300280	NM_001008540	7852	protein_coding	C-X-C motif chemokine receptor 4 [Source:HGNC Symbol;Acc:HGNC:2561]
ENSG00000179388	EGR3	2370373	NM_004430	1960	protein_coding	early growth response 3 [Source:HGNC Symbol;Acc:HGNC:3240]
ENSG00000144655	CSRNP1	7560041	NM_033027	64651	protein_coding	cysteine and serine rich nuclear protein 1 [Source:HGNC Symbol;Acc:HGNC:14300]
ENSG00000143226	FCGR2A	450762	NM_021642	2212	protein_coding	Fc fragment of IgG receptor IIa [Source:HGNC Symbol;Acc:HGNC:3616]
ENSG00000101336	HCK	6270022	NM_002110	3055	protein_coding	HCK proto-oncogene, Src family tyrosine kinase [Source:HGNC Symbol;Acc:HGNC:4840]
ENSG00000111913	RIPOR2	3450201	NM_015864	9750	protein_coding	RHO family interacting cell polarization regulator 2 [Source:HGNC Symbol;Acc:HGNC:13872]
ENSG00000164530	PI16	1410673	NM_153370	221476	protein_coding	peptidase inhibitor 16 [Source:HGNC Symbol;Acc:HGNC:21245]
ENSG00000137642	SORL1	2480274	NM_003105	6653	protein_coding	sortilin related receptor 1 [Source:HGNC Symbol;Acc:HGNC:11185]
ENSG00000123405	NFE2	510468	NM_006163	4778	protein_coding	nuclear factor, erythroid 2 [Source:HGNC Symbol;Acc:HGNC:7780]
ENSG00000254087	LYN	7320551	NM_002350	4067	protein_coding	LYN proto-oncogene, Src family tyrosine kinase [Source:HGNC Symbol;Acc:HGNC:6735]
ENSG00000164056	SPRY1	6760669	NM_005841	10252	protein_coding	sprouty RTK signaling antagonist 1 [Source:HGNC Symbol;Acc:HGNC:11269]
ENSG00000162493	PDPN	3420288	NM_001006625	10630	protein_coding	podoplanin [Source:HGNC Symbol;Acc:HGNC:29602]
ENSG00000148339	SLC25A25	10487	NM_052901	114789	protein_coding	solute carrier family 25 member 25 [Source:HGNC Symbol;Acc:HGNC:20663]
ENSG00000115271	GCA	4230619	NM_012198	25801	protein_coding	grancalcin [Source:HGNC Symbol;Acc:HGNC:15990]
ENSG00000137193	PIM1	3130301	NM_002648	5292	protein_coding	Pim-1 proto-oncogene, serine/threonine kinase [Source:HGNC Symbol;Acc:HGNC:8986]
ENSG00000197249	SERPINA1	730047	NM_001002236	5265	protein_coding	serpin family A member 1 [Source:HGNC Symbol;Acc:HGNC:8941]
ENSG00000066336	SPI1	4220603	NM_003120	6688	protein_coding	Spi-1 proto-oncogene [Source:HGNC Symbol;Acc:HGNC:11241]
ENSG00000132205	EMILIN2	1190142	NM_032048	84034	protein_coding	elastin microfibril interfacer 2 [Source:HGNC Symbol;Acc:HGNC:19881]
ENSG00000184254	ALDH1A3	2360551	NM_000693	220	protein_coding	aldehyde dehydrogenase 1 family member A3 [Source:HGNC Symbol;Acc:HGNC:409]
ENSG00000075223	SEMA3C	5670246	NM_006379	10512	protein_coding	semaphorin 3C [Source:HGNC Symbol;Acc:HGNC:10725]
ENSG00000173559	NABP1	4260253	NM_001031716	64859	protein_coding	nucleic acid binding protein 1 [Source:HGNC Symbol;Acc:HGNC:26232]
ENSG00000143546	S100A8	6060468	NM_002964	6279	protein_coding	S100 calcium binding protein A8 [Source:HGNC Symbol;Acc:HGNC:10498]
ENSG00000173110	HSPA6	160092	NM_002155	3310	protein_coding	heat shock protein family A (Hsp70) member 6 [Source:HGNC Symbol;Acc:HGNC:5239]
ENSG00000198682	PAPSS2	1690259	NM_004670	9060	protein_coding	3'-phosphoadenosine 5'-phosphosulfate synthase 2 [Source:HGNC Symbol;Acc:HGNC:8604]
ENSG00000167470	MIDN	940291	NM_177401	90007	protein_coding	midnolin [Source:HGNC Symbol;Acc:HGNC:16298]
ENSG00000214548	MEG3	3360113	NR_002766	55384	lncRNA	maternally expressed 3 [Source:HGNC Symbol;Acc:HGNC:14575]
ENSG00000188257	PLA2G2A	4860152	NM_000300	5320	protein_coding	phospholipase A2 group IIA [Source:HGNC Symbol;Acc:HGNC:9031]
ENSG00000178878	APOLD1	1770364	NM_030817	81575	protein_coding	apolipoprotein L domain containing 1 [Source:HGNC Symbol;Acc:HGNC:25268]
ENSG00000136244	IL6	4040576	NM_000600	3569	protein_coding	interleukin 6 [Source:HGNC Symbol;Acc:HGNC:6018]
ENSG00000142178	SIK1	1690678	NM_173354	150094	protein_coding	salt inducible kinase 1 [Source:HGNC Symbol;Acc:HGNC:11142]
ENSG00000108821	COL1A1	6960142	NM_000088	1277	protein_coding	collagen type I alpha 1 chain [Source:HGNC Symbol;Acc:HGNC:2197]
ENSG00000154734	ADAMTS1	6900086	NM_006988	9510	protein_coding	ADAM metallopeptidase with thrombospondin type 1 motif 1 [Source:HGNC Symbol;Acc:HGNC:217]
ENSG00000162747	FCGR3B	1450139	NM_000570	2215	protein_coding	Fc fragment of IgG receptor IIIb [Source:HGNC Symbol;Acc:HGNC:3620]
ENSG00000013297	CLDN11	3400431	NM_005602	5010	protein_coding	claudin 11 [Source:HGNC Symbol;Acc:HGNC:8514]
ENSG00000165168	CYBB	840168	NM_000397	1536	protein_coding	cytochrome b-245 beta chain [Source:HGNC Symbol;Acc:HGNC:2578]
ENSG00000132965	ALOX5AP	3930343	NM_001629	241	protein_coding	arachidonate 5-lipoxygenase activating protein [Source:HGNC Symbol;Acc:HGNC:436]
ENSG00000102096	PIM2	6200168	NM_006875	11040	protein_coding	Pim-2 proto-oncogene, serine/threonine kinase [Source:HGNC Symbol;Acc:HGNC:8987]
ENSG00000017427	IGF1	3310400	NM_000618	3479	protein_coding	insulin like growth factor 1 [Source:HGNC Symbol;Acc:HGNC:5464]
ENSG00000125347	IRF1	6250064	NM_002198	3659	protein_coding	interferon regulatory factor 1 [Source:HGNC Symbol;Acc:HGNC:6116]
ENSG00000163421	PROK2	1030463	NM_021935	60675	protein_coding	prokineticin 2 [Source:HGNC Symbol;Acc:HGNC:18455]
ENSG00000163563	MNDA	6290270	NM_002432	4332	protein_coding	myeloid cell nuclear differentiation antigen [Source:HGNC Symbol;Acc:HGNC:7183]
ENSG00000162772	ATF3	4780128	NM_001040619	467	protein_coding	activating transcription factor 3 [Source:HGNC Symbol;Acc:HGNC:785]
ENSG00000170458	CD14	7000369	NM_000591	929	protein_coding	CD14 molecule [Source:HGNC Symbol;Acc:HGNC:1628]
ENSG00000150681	RGS18	6100397	NM_130782	64407	protein_coding	regulator of G protein signaling 18 [Source:HGNC Symbol;Acc:HGNC:14261]
ENSG00000164692	COL1A2	4040671	NM_000089	1278	protein_coding	collagen type I alpha 2 chain [Source:HGNC Symbol;Acc:HGNC:2198]
ENSG00000186340	THBS2	2600164	NM_003247	7058	protein_coding	thrombospondin 2 [Source:HGNC Symbol;Acc:HGNC:11786]
ENSG00000087074	PPP1R15A	1340600	NM_014330	23645	protein_coding	protein phosphatase 1 regulatory subunit 15A [Source:HGNC Symbol;Acc:HGNC:14375]
ENSG00000197614	MFAP5	2570154	NM_003480	8076	protein_coding	microfibril associated protein 5 [Source:HGNC Symbol;Acc:HGNC:29673]
ENSG00000100292	HMOX1	6660601	NM_002133	3162	protein_coding	heme oxygenase 1 [Source:HGNC Symbol;Acc:HGNC:5013]
ENSG00000241534	CFB	3370349	NM_001710	629	protein_coding	complement factor B [Source:HGNC Symbol;Acc:HGNC:1037]
ENSG00000025708	TYMP	2350504	NM_001953	1890	protein_coding	thymidine phosphorylase [Source:HGNC Symbol;Acc:HGNC:3148]
ENSG00000145850	TIMD4	4850332	NM_138379	91937	protein_coding	T cell immunoglobulin and mucin domain containing 4 [Source:HGNC Symbol;Acc:HGNC:25132]
ENSG00000108551	RASD1	2710735	NM_016084	51655	protein_coding	ras related dexamethasone induced 1 [Source:HGNC Symbol;Acc:HGNC:15828]
ENSG00000099860	GADD45B	4920110	NM_015675	4616	protein_coding	growth arrest and DNA damage inducible beta [Source:HGNC Symbol;Acc:HGNC:4096]
ENSG00000138615	CILP	1440709	NM_003613	8483	protein_coding	cartilage intermediate layer protein [Source:HGNC Symbol;Acc:HGNC:1980]
ENSG00000124762	CDKN1A	6660382	NM_000389	1026	protein_coding	cyclin dependent kinase inhibitor 1A [Source:HGNC Symbol;Acc:HGNC:1784]
ENSG00000129226	CD68	3120370	NM_001251	968	protein_coding	CD68 molecule [Source:HGNC Symbol;Acc:HGNC:1693]
ENSG00000185862	EVI2B	7050152	NM_006495	2124	protein_coding	ecotropic viral integration site 2B [Source:HGNC Symbol;Acc:HGNC:3500]
ENSG00000145423	SFRP2	3060639	NM_003013	6423	protein_coding	secreted frizzled related protein 2 [Source:HGNC Symbol;Acc:HGNC:10777]
ENSG00000159212	CLIC6	3930424	NM_053277	54102	protein_coding	chloride intracellular channel 6 [Source:HGNC Symbol;Acc:HGNC:2065]
ENSG00000090382	LYZ	1690056	NM_000239	4069	protein_coding	lysozyme [Source:HGNC Symbol;Acc:HGNC:6740]
ENSG00000106483	SFRP4	2640543	NM_003014	6424	protein_coding	secreted frizzled related protein 4 [Source:HGNC Symbol;Acc:HGNC:10778]
ENSG00000131771	PPP1R1B	1940747	NM_181505	84152	protein_coding	protein phosphatase 1 regulatory inhibitor subunit 1B [Source:HGNC Symbol;Acc:HGNC:9287]
ENSG00000139329	LUM	2490364	NM_002345	4060	protein_coding	lumican [Source:HGNC Symbol;Acc:HGNC:6724]
ENSG00000170476	MZB1	770682	NM_016459	51237	protein_coding	marginal zone B and B1 cell specific protein [Source:HGNC Symbol;Acc:HGNC:30125]
ENSG00000129988	LBP	1850564	NM_004139	3929	protein_coding	lipopolysaccharide binding protein [Source:HGNC Symbol;Acc:HGNC:6517]
ENSG00000105835	NAMPT	2230379	NM_005746	10135	protein_coding	nicotinamide phosphoribosyltransferase [Source:HGNC Symbol;Acc:HGNC:30092]
ENSG00000168542	COL3A1	2120021	NM_000090	1281	protein_coding	collagen type III alpha 1 chain [Source:HGNC Symbol;Acc:HGNC:2201]
ENSG00000153071	DAB2	3930367	NM_001343	1601	protein_coding	DAB adaptor protein 2 [Source:HGNC Symbol;Acc:HGNC:2662]
ENSG00000101825	MXRA5	4490020	NM_015419	25878	protein_coding	matrix remodeling associated 5 [Source:HGNC Symbol;Acc:HGNC:7539]

## Sheet: 1b - Significant Motifs-Tracks
Data Supplement 1b | Motifs and tracks results on DE genes positively associated with dilated-PVAT of AAA patients. The table shows statistics for all the motifs/tracks and the associated TFs detected by iRegulon software. We deemed as strongly significant motifs and tracks with NES >3.5 (highlighted in green). Associated TFs with direct evidence are highlighet with bold character for the motif/t…
# Rank	Motif id	AUC	NES	Cluster Code	Transcription factor	Target genes
1	swissregulon-TBP.p2	0.097798	6.19999	M1	TBP,POLR2A,TAF1,TBPL2	COL1A1,NR4A2,ATF3,CYR61,ADAMTS1,COL1A2,CTGF,JUNB,PAPSS2,MYC,KLF6,CILP,PPP1R1B,SLC16A3,DUSP6,CDKN1A,CXCR4,CREB5,ALPL,S100A8,CCL8,IER2,EGR3,PROK2,FOS,EGR1,GADD45B,SPI1,NFKBIZ,MIDN,S100A9,RGS2,CXCL2
3	transfac_public-M00252	0.0931222	5.7921	M1	TBP,TBPL2,TAF1,POLR2A,TBPL1	ATF3,NR4A2,MYC,PPP1R1B,COL1A2,COL1A1,PAPSS2,DUSP6,CXCR4,KLF6,KLF2,EGR3,CTGF,JUNB,CREB5,SLC16A3,SPI1,CDKN1A,CYR61,FOSB,FOS,MIDN,CILP,EGR1,ALPL,CCL8,ADAMTS1,SEMA3C,IER2,S100A8,PDPN,RGS2,LCP1,PROK2,SORL1,GADD45B,HBEGF,CXCL2,EGR2,IRF1,NFKBIZ,S100A9,MMP25,SOCS3,DAB2,TRIB1,IGF1,KLF4
4	jaspar-MA0108.1	0.0924751	5.73564	M1	TBP,TAF1,POLR2A,TBPL2,TBPL1	ATF3,NR4A2,MYC,PPP1R1B,COL1A2,COL1A1,PAPSS2,CXCR4,DUSP6,KLF6,KLF2,EGR3,CTGF,JUNB,CREB5,SPI1,SLC16A3,CDKN1A,CYR61,FOSB,FOS,MIDN,CILP,ALPL,EGR1,CCL8,ADAMTS1,SEMA3C,S100A8,PDPN,LCP1,IER2,RGS2,PROK2,SORL1,GADD45B,HBEGF,CXCL2,EGR2,IRF1,NFKBIZ,S100A9,MMP25,DAB2,SOCS3,IGF1
5	factorbook-TBP	0.0871523	5.27129	M1	TAF1,TBP,POLR2A,TBPL2	MYC,CXCR4,CYR61,FOS,ALPL,KLF6,CTGF,NR4A2,JUNB,GADD45B,ADAMTS1,EGR1,ATF3,COL1A1,CREB5,CILP,DUSP6,IER2,PPP1R1B,SLC2A3,PROK2,S100A8,PAPSS2,FOSB,COL1A2,CCL8,RGS2,SOCS3,PADI4,KLF2,TRIB1,SLC16A3,CXCL2,LCP1,PPP1R15A,CEBPD,HMOX1,KLF4,SGK1,NFKBIZ,DAB2,IL6,IER3,PDPN,CDKN1A,MMP25,CYBB
19	jaspar-PF0051.1	0.0700627	3.78044	M1		SOCS3,MYC,PROK2,NR4A2,JUNB,COL1A1,CXCR4,IRF1,ALPL,CREB5,LCP1,COL1A2,CYR61,ADAMTS1,EFHD2,FOS,PAPSS2,LYZ,PPP1R1B,DUSP6,SPI1,CTGF,RGS1,ATF3,FOSB,SFRP2,LYN,SPRY1
2	transfac_pro-M03557	0.0945259	5.91455	M2	NFKB1,RELA,REL,OVOL2,NFKB2,EBF1,MZF1,STAT6,RELB	NCF4,NFKBIZ,SOCS3,CYR61,VCAN,PPP1R1B,FGR,IL6,CCL2,JUNB,LAPTM5,EGR3,IER3,S100A8,EFHD2,THBS2,IRF1,GADD45B,DUSP6,CREB5,PLAU,ATF3,SMAP2,CSRNP1,PAPSS2,KLF6,EGR1,SORL1,LCP1,SFRP2,GCA,COL1A1
7	transfac_pro-M03563	0.0815287	4.7807	M2	RELA,NFKB1,NFKB2,BCL3,OVOL2,REL,AP3B1,CHURC1,STAT6,EBF1,E2F1,MZF1,IRF1,RELB	NFKBIZ,IRF1,CCL2,JUNB,EFHD2,NCF4,PLAU,IER3,VCAN,CSRNP1,CXCL2,LAPTM5,FGR,THBS2,IL6,S100A8,PAPSS2,PPP1R1B,ZFP36,CYR61,DUSP6,GADD45B,LYN,LCP1,CDKN1A,BHLHE40,GCA,CREB5,KLF4,CD69,SMAP2,SYK,LBP,LUM,ATF3,C2CD4B,IL1B,COL1A2
8	transfac_pro-M03545	0.0812917	4.76003	M2	REL,NFKB2,RELA,NFKB1,BCL3,STAT6,EBF1,OVOL2,RELB	NFKBIZ,PLAU,LAPTM5,GADD45B,SYK,VCAN,GCA,BHLHE40,ZFP36,EFHD2,COL3A1,DUSP6,KLF6,IRF1,LCP1,CCL2,NCF4,IL6,IER3,ATF3,CD69,TNFRSF1B,CXCL2,S100A8,PAPSS2,PPP1R1B,HCLS1,THBS2,CSRNP1,SERPINA1,CDKN1A,SORL1,ITGB2,FGR,CREB5,SMAP2,LYN,LUM,SLC25A25,SOCS3,FGD3,SEMA3C,TMEM154,KLF4,SPON1,CYBB,COL1A2,SPRY1,RGS1,EMILIN2,EGR1
15	transfac_pro-M01223	0.0740184	4.12552	M2	NFKB1,REL,RELA,OVOL2,NFKB2,MZF1,EBF1,STAT6,RELB	LAPTM5,NFKBIZ,GADD45B,THBS2,EGR3,KLF6,SMAP2,VCAN,EGR1,CREB5,IER3,S100A8,SOCS3,RGS2,CDKN1A,LYN,CSRNP1,PPP1R1B,FGR,EFHD2,GCA,IRF1,CLDN11,PLAU
23	transfac_public-M00052	0.0690966	3.69616	M2	RELA,BCL3,NFKB1,REL,NFKB2,OVOL2,STAT6,EBF1,RELB	NFKBIZ,CXCL2,CCL2,ZFP36,GADD45B,VCAN,NCF4,IER3,PAPSS2,IRF1,CD69,PLAU,CSRNP1,SMAP2,SERPINA1,TNFRSF1B,GCA,IL6,LCP1,RGS2,DUSP6,EFHD2,SYK,CREB5,JUNB,COL1A2,FGR,LUM,IL1B,C2CD4B,PPP1R1B,ALDH1A3,TMEM154,KLF4,LAPTM5,LBP
24	homer-M00562	0.0690145	3.689	M2	RELA,REL,RELB,NFKB1,OVOL2,NFKB2,YY1	NFKBIZ,ZFP36,IRF1,GADD45B,CD69,CCL2,CXCL2,NCF4,SYK,IER3,VCAN,CSRNP1,IL6,TNFRSF1B,PLAU,PPP1R1B,PAPSS2,EFHD2,SPON1,DUSP6,FGR,LCP1,CDKN1A,LUM,TMEM154,SOCS3,ALOX5AP,VNN2,RGS2,SERPINA1,KLF4,LBP,LAPTM5,RGS1,SEMA3C,SORL1,TRIB1,GCA,C2CD4B,ALDH1A3,ATF3,MXD1,PLA2G2A,SMAP2,PDPN,PROK2,CXCR4,PIM1,CREB5,SFRP2,LYN,ITGB2,NR4A2,DAB2,NFE2,CILP,SPRY1,CSF3R,EGR2,FGD3,CLIC6,IGF1,CPXM1,KLF6,COL3A1,BHLHE40,E2F2
26	jaspar-MA0107.1	0.0683857	3.63414	M2	RELA,NFKB1,BCL3,REL,NFKB2,OVOL2,EBF1,STAT6	NFKBIZ,CXCL2,CCL2,GADD45B,ZFP36,PAPSS2,NCF4,VCAN,PLAU,IRF1,IER3,SMAP2,CD69,DUSP6,SERPINA1,CSRNP1,LCP1,RGS2,GCA,KLF4,TNFRSF1B,EFHD2,IL1B,IL6,PPP1R1B,CREB5,SYK,JUNB,COL1A2,FGR,LBP,LUM,ALDH1A3,PIM1,C2CD4B,TMEM154,SPRY1,FGD3,SOCS3,EGR2,ATF3,SEMA3C,SFRP2,PROK2,CDKN1A,LAPTM5,RGS1,SLC25A25,LYN,SORL1,SPON1,ALOX5AP,MXD1,ITGB2,PTGER4,MMP25,S100A8,FYB,PPP1R15A,FCGR3B
6	taipale-AAAAAGMGGAAGTN-SPIB-DBD	0.0853841	5.11704	M3	SPIB,SPI1,SPIC,ETV6,ELF5,ELK1,ETV7,ETS1,SIRT6,GABPB1,ELF4,ELF2,ELK4,FLI1,YY1,NFATC3,TCF4,TBP	ALOX5AP,NCKAP1L,PIM1,CCL2,IRF1,NCF4,EVI2B,GADD45B,LILRA2,MXD1,BHLHE40,CYTH4,EFHD2,IER3,SPI1,LYZ,JUNB,IL1B,SMAP2,LCP1,CXCR4,PAPSS2,FGR,SYK,AQP9,LYN,EGR3,CREB5,ALPL
9	taipale-AAAAAGMGGAAGTA-Spic-DBD	0.0805625	4.69642	M3	SPIB,SPI1,SPIC,NFATC3,ELF5,ELK1,ELF2,ELF4,ETV7,ETV6,FLI1,TBP,ELK4,GABPB1,ETS1,YY1,TCF4,SIRT6	NCKAP1L,PIM1,JUNB,CCL2,ALOX5AP,BHLHE40,SPI1,IRF1,GADD45B,EVI2B,NCF4,SMAP2,LILRA2,LYZ,MCL1,RGS18,MXD1,IL1B,EFHD2,LCP1,CXCR4,CREB5,AQP9,SYK,PTGER4,FYB,CDKN1A,ARHGAP9,TRIB1,SRGN,SEMA3C,CYTH4,MNDA,DAB2,RGS1,PAPSS2,NFKBIZ,IL6,FCGR3B,RGS2,EGR3,FGR,IL10RA,HCK
11	taipale-AAAAAGCGGAAGTN-SPI1-full	0.0789219	4.5533	M3	SPI1,SPIB,SPIC,ETV6	NCKAP1L,PIM1,CCL2,ALOX5AP,EVI2B,IRF1,GADD45B,SMAP2,BHLHE40,LILRA2,MXD1,IL1B,IER3,SYK,EFHD2,LCP1,IL6,SPI1,TRIB1,CXCR4,LYZ,MCL1,AQP9,EGR3,ALPL,JUNB,LYN,FYB,CYTH4,FGR,CREB5,SRGN,SFRP2,SEMA3C,NFKBIZ,PTGER4
12	jaspar-PB0058.1	0.0769623	4.38235	M3	SPI1,SPIB,SPIC,ELK1,ETS1,GATA5,GATA3,GATA1,GATA6,GATA2,GATA4,MYB,GABPB1,PURA,ELF5,LTF,MZF1,ETV6	NCF4,IRF1,MYO1F,PLAU,SYK,ALOX5AP,ARHGAP9,JUNB,EVI2B,HBEGF,LYN,CD68,CDKN1A,ITGB2,NFKBIZ,LAPTM5,NCKAP1L,EFHD2,HCLS1,PTPN6,CYBB,AQP9,SMAP2,FGR,SPON1,CREB5,SORL1,PLEK,FYB,IL1B,VNN2,PIM2,GCA,CD14,PAPSS2,THBS2,MXD1,MMP25,ATF3,FOSB,VCAN,SOCS3,PDPN,PPP1R1B,DAB2,LCP1,CCL2,KLF6,LYZ,CLDN11,TNFRSF1B,SPI1,CSF3R,CXCR4,NAMPT,FCGR3B,SPRY1,CYTH4,CCL8,PTGER4,TMEM154,SGK1,SLC25A25,IL10RA,BASP1,TRIB1,EGR3,ALPL,S100A…
10	transfac_public-M00152	0.080125	4.65826	M4	SRF	EGR1,FOS,IER2,EGR3,EGR2,KLF6,CYR61,CD248,CTGF,JUNB,FOSB,ALOX5AP
13	taipale-NNMCCATATAWGGKNN-SRF-full	0.0751212	4.22174	M4	SRF	EGR1,EGR3,EGR2,IER2,FOS,CTGF,KLF6,JUNB,CYR61,ALOX5AP,FOSB
17	swissregulon-SRF.p3	0.0712385	3.88301	M4	SRF	EGR1,EGR2,IER2,FOSB,EGR3,KLF6,JUNB,DUSP6
18	transfac_public-M00215	0.0711291	3.87347	M4	SRF	EGR1,IER2,FOS,EGR3,FOSB,EGR2,KLF6,CD248,HCLS1,DUSP6,DAB2,FYB
22	transfac_pro-M00810	0.0692151	3.7065	M4	SRF	EGR1,IER2,FOSB,FOS,EGR3,CYR61,CD248,EGR2,JUNB,KLF6
28	jaspar-MA0083.1	0.0672008	3.53078	M4	SRF	EGR1,EGR3,EGR2,IER2,JUNB,KLF6,FOS,CTGF,FOSB,CREB5,ALOX5AP,CYR61,ALPL,CDKN1A,LBP,SPON1,COL3A1,SMAP2,CCL3,CD248,HBEGF,DAB2,LCP1,DUSP6,PLAU,NCKAP1L,LYN,PROK2,CILP,SFRP2,CD69,SPRY1,GCA,RASD1,SYK,PAPSS2,MFAP5,TLR8,HCLS1,CCL8,IGF1,E2F2,ITGB2,MXD1,SEMA3C
14	homer-M00012	0.0741733	4.13904	M5	BCL6,STAT6,STAT4,STAT1,STAT3,STAT5A,STAT5B	ADAMTS1,SOCS3,THBS2,TMEM154,S100A8,NR4A2,HMOX1,PLAU,JUNB,CDKN1A,APOLD1,ATF3,EFHD2,NFE2,SPON1,IL6,CCL2,IRF1,VCAN,DUSP1,COL3A1,PDPN,IGF1,CREB5,NCKAP1L,HCK,CD14
20	jaspar-CN0078.1	0.0699807	3.77329	M5		NR4A2,SOCS3,NFKBIZ,IGF1,FCGR2A,RGS18,SPON1,LUM,CXCL2,COL3A1,LCP1,CREB5,S100A8,CXCR4,RGS1,CDKN1A,NCKAP1L,EFHD2
25	encode-UW.Motif.0411	0.0689599	3.68423	M5	STAT5B,STAT5A,STAT3,STAT1,STAT6	SOCS3,CDKN1A,DAB2,ATF3,TNFRSF1B,CREB5,IGF1,MIDN,IRF1,FGR,LCP1,IL6,TMEM154
16	flyfactorsurvey-prd_NAR_FBgn0003145	0.0733804	4.06987	M6	PAX3,PAX7,PAX8	HMOX1,PPP1R1B,FOSB,NR4A2,CSRNP1,TRIB1,KLF6,FGR,CDKN1A,SOCS3,SGK1,EGR3,LUM,IGF1
21	flyfactorsurvey-Poxn_SOLEXA_5_FBgn0003130	0.0695796	3.7383	M6	PAX3,PAX5,PAX7,PAX8	HMOX1,FOSB,CDKN1A,PPP1R1B,BHLHE40,EGR3,IL6,ITGB2,MIDN,SLC16A3,IGF1,SORL1,NR4A2,LYN,ATF3,IER2,TRIB1,KLF6,NAMPT,ZFP36,LCP1,ALOX5AP,RASD1,CCL3,SOCS3,JUNB,KLF4,PDPN,PLAU,VCAN,SPRY1,HCK,SPON1,PPP1R15A
27	transfac_public-M00179	0.0677294	3.57689	M7	ATF2,CREB1,ATF4,CREM,E4F1,ATF1,ATF3,ATF5,ATF7,ATF6,CREB3	CREB5,ATF3,DUSP1,EGR3,IER2,SIK1,SLC25A25,FOS,SFRP2,PPP1R15A,TNFRSF1B,NR4A2,EGR1,FOSB
29	taipale-NTTRCGCAAY-CEBPE-DBD	0.0671917	3.52998	M8	CEBPE,CEBPB,CEBPD,CEBPG	CSF3R,BHLHE40,RNF149,TRIB1,CREB5,AQP9,APOLD1,SPI1,NFE2,IL1B,SORL1,DUSP1,LCP1,NFKBIZ,IER2,KLF6,IL6,CDKN1A,FGD3,CCL8,MYC,CCL3,FOSB,PTGER4,SMAP2,SERPINA1
30	taipale-NTTRCGCAAY-CEBPD-DBD	0.0669547	3.50931	M8	CEBPD,CEBPE,CEBPB,CEBPG	CSF3R,BHLHE40,TRIB1,APOLD1,CREB5,SPI1,RNF149,DUSP1,IL6,SORL1,AQP9,LCP1,NFKBIZ,IL1B,KLF6,CCL8,FOSB,CDKN1A,NR4A2,NFE2,SERPINA1,MYC,DUSP6,SMAP2,IER2,CCL3,LYN
1	wgEncodeSydhTfbsImr90Chd1nb10060411IggrabPk.narrowPeak.gz	0.129753	5.22785	T1	CHD1	NFKBIZ,FOSB,ICAM3,MCL1,COL1A1,ATF3,SLC2A3,JUNB,BHLHE40,SIK1,ZFP36,PPP1R15A,KLF2,SOCS3,CDKN1A,IER2,KLF6,DUSP1,JUN,NR4A2,IER3,CSRNP1,MYC,ADAMTS1,FOS,BTG2,RGS2,CEBPD,SGK1
46	homer-M00234	0.0645485	3.2994	M1	TBP,POLR2A,TAF1,TBPL2	COL1A1,CTGF,MYC,PAPSS2,CILP,ADAMTS1,ATF3,KLF6,CYR61,S100A8,CREB5,GADD45B,SORL1,COL3A1,KLF2,CCL8,TRIB1,CDKN1A,RGS1,DUSP6,CXCR4,NR4A2,PPP1R1B,IER2,GCA,LBP,LCP1,PPP1R15A,SMAP2,MMP25
70	stark-STATAWAWRSVVV	0.0614951	3.03303	M1	TBP,TAF1,POLR2A,TBPL2	KLF6,HBEGF,NR4A2,COL1A1,COL1A2,FOS,CREB5,PAPSS2,MYC,EGR1,KLF4,KLF2,MIDN,HCK,CXCR4,PPP1R1B,S100A8,RGS1,ATF3,DUSP6,SEMA3C,CTGF,RGS2,SLC16A3,CILP,ALPL,CCL8,ADAMTS1,JUNB,SPON1,CDKN1A,IL6,IRF1,TRIB1,EGR2,PDPN,DAB2,S100A9,CYR61,MXD1,LUM,PROK2,FOSB,LCP1,PLAU,ALOX5AP,SOCS3,MXRA5,IER2,SPI1,NFKBIZ
35	jaspar-MA0399.1	0.0656787	3.39799	M10		JUNB,APOLD1,FOSB,DAB2,ATF3,NR4A2,MYC,HSPA6,SPRY1,VCAN,PIM1,EGR2,KLF4,JUN,MMP25
45	transfac_pro-M01677	0.0646214	3.30576	M10		JUNB,APOLD1,FOSB,VCAN,ATF3,NR4A2,HSPA6,DAB2,PIM1,MYC,SPRY1,MMP25,KLF4,EGR2
69	homer-M01771	0.0616227	3.04416	M10		JUNB,APOLD1,FOSB,DAB2,ATF3,VCAN,MYC,EGR2,NR4A2,KLF4,SPRY1,PIM1,JUN,SOCS3,IRF1
38	homer-M00109	0.0654873	3.38129	M11	MEF2A,MEF2C	NR4A2,EGR1,KLF6,CREB5,JUN,FOSB,SLC16A3,ATF3,PPP1R1B,CTGF,TRIB1,DUSP6
66	yetfasco-419	0.061805	3.06006	M11	MEF2BNB-MEF2B,MEF2B,MEF2C,MEF2A,MEF2D	ATF3,NR4A2,KLF6,JUN,JUNB,PPP1R1B,SLC16A3,MIDN,COL1A1,CYTH4,COL1A2,DUSP6,HBEGF,SPI1,FOSB,KLF2,CDKN1A,MEG3
47	jaspar-PF0052.1	0.0643206	3.27952	M12		ATF3,NR4A2,CYTH4,SGK1,FOS,BASP1,CYR61,IGF1,SPI1,CREB5,MYO1F,NCF1C,SPRY1,CLEC12A,FOSB,CSRNP1,NFKBIZ
52	flyfactorsurvey-cic_SANGER_5_FBgn0028386	0.063473	3.20557	M12		DUSP6,SPI1,CREB5,IGF1,SGK1,WAS,TRIB1,FOS,PPP1R1B,SPON1,SOCS3,HCK,NCF1C,PI16,SEMA3C,VCAN,CSRNP1,NFKBIZ,MYO1F,MEG3,DUSP1,CYTH4,IL1B,TNFRSF1B,CD248,FGR,NCF4,CDKN1A,CLEC12A,NR4A2,EGR2,PDPN,CTGF,ALOX5AP,ADAMTS1,SFRP2,TLR8,AQP9,SMAP2,PTGER4,MMP25,CD69,BHLHE40,S100A8,DAB2,SIK1,COL3A1,CLDN11,SORL1,S100A9,LYN,LYZ,RGS1,SLC25A25
60	flyfactorsurvey-D19A_F10-12_SANGER_5_FBgn0022935	0.062279	3.10141	M12		DUSP6,FOSB,TRIB1,SOCS3,VCAN,CDKN1A,PPP1R1B,SORL1,FOS,MMP25,CREB5
51	tfdimers-MD00066	0.0635641	3.21352	M13	ELF1,CBFB,RUNX2,BPTF,ETS1,FLI1,VDR,ERF,ETV7,ELF2,ELK1,ELK4,ERG,ETS2,GLI3,ELF5,ZBTB14,GABPB2,GABPB1,RUNX3	MYO1F,PTPN6,FGD3,LCP1,CYBB,DAB2,RNF149,IGF1,NCF4,VCAN,SLC25A25,ITGB2,IRF1,EFHD2,BHLHE40,SERPINA1,FCGR3B,NR4A2,SYK,FGR,SORL1,FYB,ATF3,HCLS1,S100A8,JUNB
54	taipale-NGCGCCMYCTAGYGGTN-CTCF-full	0.0630993	3.17297	M14	CTCF,RAD21,CTCFL,SMC3	NCF4,SPRY1,SGK1,COL3A1,ADAMTS1,TLR8,COL1A1,MYC,MXD1,IGF1,SFRP2,SMAP2,PPP1R1B,RGS2,PLEK
57	elemento-ATTTGCATA	0.0626982	3.13799	M15	POU2F2,POU2F3,POU2F1,PAX4,POU1F1,POU3F2,POU5F1B,PBX1,POU3F4,POU3F1,YY1,POU5F1,POU4F1,POU3F3,POU2AF1	PIM2,EGR2,SFRP2,LYN,SORL1,EGR1,PPP1R1B,KLF6,LCP1,EGR3,TLR8,PTPN6,SEMA3C,PIM1,IGF1,RGS1,THBS2,PROK2
61	factorbook-POU2F2	0.0621331	3.08869	M15	POU2F2,POU2F1,YY1,POU2F3,POU4F1,POU3F2,POU5F1,POU3F3,POU5F1B,POU3F1,POU2AF1,PAX4,POU1F1,E2F1,PBX1,POU3F4,CRX	PIM2,PTPN6,PPP1R1B,EGR2,SORL1,SFRP2,PIM1,LYN,EGR1,EGR3,FGR,THBS2,NR4A2,KLF6
75	transfac_pro-M00342	0.0612126	3.00838	M15	POU2F1,POU2AF1,POU2F3,POU3F2,POU2F2,POU4F1,POU3F1,POU5F1B,POU5F1,POU3F3,YY1,PBX1,E2F1,PAX4,POU3F4	PIM2,PTPN6,EGR1,SFRP2,KLF6,EGR2,LYN,EGR3,SORL1,PPP1R1B,IGF1,CSRNP1,DAB2,PROK2,NR4A2,FGR,LUM,DUSP6,SEMA3C,TLR8,LCP1,SMAP2,EFHD2,CREB5,C4BPB,PIM1,SLC16A3,RGS2,PDPN,ALPL,SOCS3,RGS1,IL1B,PLEK,ATF3,IL6,SGK1,HCK,CYR61,THBS2,GCA,PLAU,CCL2,SPRY1,NFKBIZ,CCL8,ALDH1A3,CXCR4,SYK
68	yetfasco-362	0.0617321	3.0537	M16	FOXN4,FOXN3,FOXN2,FOXH1,FOXN1,JAZF1	CD248,EGR3,SPI1,CXCR4,SLC16A3,SPON1,MMP25,SYK,NCF4,ITGB2,THBS2,FGD3,CDKN1A
73	transfac_pro-M00986	0.0614222	3.02667	M16	CHURC1,CHURC1-FNTB	MIDN,COL1A1,FOSB,EGR1,EGR3,SOCS3,JUNB,BHLHE40,MYC,FGR,PPP1R1B,SLC16A3,SPON1,EFHD2,CDKN1A
44	transfac_pro-M00774	0.0650498	3.34313	M2	NFKB2,RELA,NFKB1,BCL3,REL,OVOL2,EBF1,MZF1,CHURC1,AP3B1,IKZF2,ZBTB7A,RELB	NFKBIZ,CCL2,IL6,CXCL2,FGR,JUNB,PLAU,PPP1R1B,TNFRSF1B,IRF1,CD69,CYR61,TMEM154,EFHD2,DUSP6,NCF4,S100A8,VCAN,GCA,LAPTM5,LYN,CLDN11,CREB5,LBP,ATF3,PAPSS2,CDKN1A,CSRNP1,SYK,EGR2,SMAP2,FYB,LCP1,IL1B,IER3
48	hdpi-ZNF160	0.0639013	3.24294	M2	ZNF160	THBS2,EGR3,HCK,PPP1R1B,COL1A1,EGR1,FGR,MMP25,NFE2,ZFP36,CREB5,S100A8,IRF1,CDKN1A,HBEGF,PTPN6,EFHD2
53	selexconsensus-dif_Rel	0.0631631	3.17854	M2	NFKB1,NFKB2,IKZF1,MZF1,HIVEP1,HIVEP3,HIVEP2,ZNF831,RELB	EGR3,EGR1,ZFP36,IRF1,CREB5,FOSB,S100A8,NR4A2,HCLS1,SOCS3,ATF3,PAPSS2,FGR
59	transfac_pro-M01224	0.0626709	3.1356	M2	RELA,OVOL2,CHURC1,AP3B1,NFKB1,NFKB2,EBF1,MZF1,RELB	CCL2,CYR61,CSRNP1,JUNB,SOCS3,CD69,NFKBIZ,IL6,FGR,RGS1,SMAP2,EFHD2,VCAN,PAPSS2,CREB5,ZFP36,NCF4,DUSP6,ATF3,S100A8,PPP1R1B,ALDH1A3,KLF6,IER3,E2F2,PLAU,LAPTM5,MXD1,IRF1,LBP,CXCL2,LCP1
65	flyfactorsurvey-shn-F1-2_SOLEXA_FBgn0003396	0.0620147	3.07835	M2	HIVEP1,HIVEP3,HIVEP2,ZNF831,IKZF1,MZF1	EGR1,EGR3,ZFP36,SYK,NR4A2,GCA,ALOX5AP,NFKBIZ,CLDN11,HCLS1,VCAN,LILRB2,RGS2,PROK2,FGR,EFHD2,CSRNP1,PPP1R1B,ATF3,GADD45B,CXCR4,PAPSS2,SOCS3,HBEGF,CREB5,LCP1
71	jaspar-MF0003.1	0.0614587	3.02985	M2	NFKB1,BCL3,REL,OVOL2,RELA,NFKB2,YY1,STAT6,EBF1,ZBTB7A,NFATC3,CHURC1,AP3B1,DEAF1,RELB	NFKBIZ,GADD45B,SOCS3,CXCL2,NCF4,ZFP36,CCL2,TNFRSF1B,IRF1,CD69,LAPTM5,PPP1R1B,CSRNP1,IL6,VCAN,SMAP2,PLAU,SPON1,LCP1,DUSP6,LYN,GCA,ATF3,CDKN1A,CREB5,TMEM154,JUNB,SYK,SERPINA1,IER3,EFHD2,PAPSS2,S100A8,PIM1,RGS2,FGR,SPRY1,SORL1,PROK2
42	homer-M00159	0.0653232	3.36698	M3	IRF4,SPI1,ETS1,PURA,GABPB1	NCF4,MYO1F,SYK,ITGB2,JUNB,PLAU,CD68,IL1B,LCP1,ALOX5AP,EGR1,EFHD2,NCF1C,PPP1R1B,PTGER4,ATF3,EVI2B,VCAN,TRIB1,NCKAP1L,CREB5,SORL1,IRF1,LAPTM5,NFKBIZ,THBS2,HBEGF,S100A8,SOCS3,FGR,TNFRSF1B,EGR3,SMAP2,CDKN1A,LYN,SLC25A25,SGK1,CYBB,CXCR4,HCLS1,S100A9,SPON1,CYTH4,AQP9,DUSP6,PDPN,CYR61,PTPN6,ARHGAP9,CD14,HMOX1,ALPL,CSF3R,COL3A1,SPI1,NAMPT,SFRP2,CD248,FCGR3B,SEMA3C,BHLHE40,PLA2G2A
50	transfac_pro-M02077	0.063792	3.2334	M3	SPIC,SPIB,SPI1,EHF,ELF5,NFATC3,ELF3,ETV6	JUNB,ADAMTS1,BHLHE40,HBEGF,NCF4,MYO1F,COL1A1,CYR61,EFHD2,LYN,DAB2,EGR3,PLAU,VCAN,IRF1,TRIB1,ITGB2,SYK,GCA,PTPN6,SPON1,ATF3,PPP1R1B,THBS2,SMAP2,ALOX5AP,FGR,CSF3R,S100A8,EGR2,CDKN1A,ARHGAP9,E2F2,CREB5,HCLS1,CD68,EGR1,ALPL,PIM2,MIDN,CYTH4,PDPN,EVI2B,LAPTM5,SORL1,NCKAP1L,SIK1,S100A9,PTGER4,TNFRSF1B,SOCS3,IL1B,SERPINA1,AQP9,NR4A2,COL1A2,KLF6,FOS,NCF1C,FOSB
39	taipale-MCCATATAWGGN-SRF-DBD	0.0653779	3.37175	M4	SRF	EGR1,FOSB,EGR2,EGR3,KLF6,FOS,IER2,CYR61,JUNB,CDKN1A,CREB5,SGK1,CD69,SEMA3C,LYN,CTGF,COL3A1
56	transfac_pro-M01007	0.0627529	3.14276	M4	SRF	EGR1,IER2,EGR2,FOSB,FOS,EGR3,KLF6,DUSP6,HCLS1,PTGER4,CTGF,CD248,CDKN1A,CXCR4,PROK2,COL1A2,CREB5,JUNB,LYN,CYR61,DAB2,SPRY1,PLAU,MCL1,RGS1,SMAP2,ATF3
62	homer-M00191	0.0621149	3.0871	M5	STAT6	LCP1,JUNB,NR4A2,CDKN1A,SLC25A25,SRGN,COL3A1,IRF1,PPP1R1B,FGR,PDPN
67	hdpi-H1FX	0.0617595	3.05609	M5	H1FX	GADD45B,SOCS3,ATF3,NR4A2,ZFP36,COL3A1,ADAMTS1,NFKBIZ,FOS,MYC,CDKN1A,KLF6,ALDH1A3,PROK2,SPON1,MEG3,SFRP2,FCGR2A
72	transfac_public-M00457	0.0614404	3.02826	M5	STAT5A,STAT5B,STAT1,STAT6,STAT3,STAT4,BCL6,STAT2,BCL6B	IRF1,ADAMTS1,IL6,TMEM154,KLF6,SOCS3,EFHD2,NR4A2,CDKN1A,LCP1,APOLD1,VCAN,MEG3,CCL2,SLC25A25,PAPSS2,CTGF,SLC16A3,PLAU,TNFRSF1B,IGF1,SMAP2,CD14,S100A8
41	elemento-ACGTCAC	0.0653232	3.36698	M6		EGR1,EGR3,CREB5,DUSP1,MIDN,ATF3,JUNB,RGS1,CDKN1A,SFRP2,NR4A2,IER2,SIK1
43	jaspar-PF0070.1	0.0652867	3.3638	M6		FOSB,CREB5,SORL1,NR4A2,EGR3,CDKN1A,EGR1,TRIB1,MIDN,EGR2,JUNB,SPRY1,DAB2,IL6,ITGB2,COL3A1,BHLHE40,XBP1,PPP1R15A,IGF1,NAMPT,RASD1,ZFP36,KLF6
58	flyfactorsurvey-prd_SOLEXA_5_FBgn0003145	0.06268	3.1364	M6	PAX7,PAX3,PAX8	HMOX1,CDKN1A,PPP1R1B,FGR,FOSB,SPRY1,IGF1,NR4A2,MIDN,BHLHE40,SLC16A3,LUM,ZFP36,JUNB,EGR3,TRIB1
36	transfac_public-M00538	0.0656331	3.39401	M7	XBP1,CREB3,CREB3L1,MYC,MAX	HOXA11-AS,SGK1,COL1A2,NR4A2,COL3A1,IGF1,RGS1,KLF6,COL1A1,DAB2,PIM1,SPRY1,SMAP2,EFHD2,SIK1
37	factorbook-CREB	0.065624	3.39322	M7	ATF3,ATF4,CREM,CREB1	ATF3,CREB5,FOSB,APOLD1,JUN,CDKN1A,XBP1,SERPINA1,NFKBIZ,EMILIN2,LCP1,PDPN,SGK1,MMP25,VCAN,LYN,IL6,MXD1,SMAP2,TMEM154,SORL1,DUSP1,FGR
74	transfac_pro-M00513	0.0612582	3.01236	M7	ATF3,ATF1,CREB1,CREM,ATF2,CREB3,XBP1,ATF4,JUNB,JUN,JUND,ATF7,JDP2	CREB5,ATF3,DUSP1,JUN,SIK1,MEG3,KLF6,FOSB,CDKN1A,CTGF,MXD1
32	taipale-NTTRCGCAAY-CEBPB-DBD	0.0661708	3.44093	M8	CEBPB,CEBPE,CEBPD,CEBPG	CSF3R,BHLHE40,TRIB1,RNF149,CREB5,SPI1,APOLD1,DUSP1,AQP9,IL1B,SORL1,NFKBIZ,LCP1,NFE2,IL6,KLF6,IER2,CCL8,CDKN1A,CCL3,MYC,SERPINA1,NR4A2,SMAP2,FGD3,FOSB
33	factorbook-CEBPB	0.0660159	3.42741	M8	CEBPB,CEBPE,CEBPG,CEBPA,CEBPD,ATF4,DDIT3,NFIL3	APOLD1,NFE2,SPI1,TRIB1,DUSP1,LCP1,SERPINA1,ATF3,CDKN1A,NFKBIZ,SORL1,CSF3R,CREB5,KLF2,GCA,IL1B,LYN,RNF149,IGF1,LUM,SMAP2,AQP9,MYC,MNDA,CCL3,GADD45B,KLF6,XBP1,IL6,FYB,CXCL2,ITGB2,CCL8
40	encode-UW.Motif.0387	0.0653597	3.37016	M8		CSF3R,CXCR4,SMAP2,DUSP6,MIDN,CREB5,VCAN,BTG2,CD69,FGD3,SORL1,PROK2,IGF1,LYZ,IRF1,CDKN1A,NR4A2
55	flyfactorsurvey-Xrp1_CG6272_SANGER_5_FBgn0261113	0.0630172	3.16581	M8	CEBPG,CEBPB,CEBPE,CEBPD,TBP	CSF3R,TRIB1,APOLD1,SPI1,DUSP1,NFKBIZ,PTGER4,SERPINA1,SORL1,LYN,IL1B,FOSB,CREB5,KLF2,IL6,NR4A2,SMAP2
63	taipale-NTTRCGCAAY-Cebpb-DBD	0.0621149	3.0871	M8	CEBPD,CEBPB,CEBPE,CEBPG	CSF3R,BHLHE40,TRIB1,SPI1,CREB5,APOLD1,IL6,DUSP1,SORL1,KLF6,NR4A2,AQP9,CCL8,LCP1,RNF149,IL1B,NFKBIZ,CDKN1A,MYC,SMAP2,SERPINA1,CCL3,LYN,NFE2,FOSB
64	jaspar-MA0043.1	0.0620967	3.08551	M8	HLF,DBP,NFIL3,TEF	FOSB,DUSP6,TRIB1,CREB5,BHLHE40,JUN,AQP9,CSF3R,NFE2,APOLD1,CPXM1
31	yetfasco-2091	0.0664078	3.4616	M9	JUN,FOSL1,FOSB,JUNB,FOS,JUND,FOSL2,BATF,BACH2,SPI1,ARNT	HMOX1,JUNB,CSRNP1,HBEGF,BHLHE40,ATF3,PIM1,COL1A1,CREB5,MMP25,IGF1,CDKN1A,ZFP36,TRIB1,EFHD2,MIDN,SLC25A25,SERPINA1,GADD45B,SLC11A1,KLF6,IRF1,TNFRSF1B,DUSP1,SMAP2,ALOX5AP,ALDH1A3,PROK2,SEMA3C,LCP1,TMEM154,ITGB2,COL3A1,NFKBIZ,EVI2B,LYZ,THBS2,IL6,SLC16A3,LAPTM5,PDPN,RNF149,KLF4,SORL1,IFI30,LYN,CYBB,SPON1,NCF4,GCA,PLAU,NR4A2
34	swissregulon-FOS_FOS_B-L1__JUN_B-D_.p2	0.0659339	3.42025	M9	JUND,FOS,FOSL1,FOSB,JUNB,FOSL2,BATF,JUN	JUNB,HMOX1,HBEGF,CSRNP1,BHLHE40,PIM1,ATF3,DUSP1,MIDN,PROK2,CDKN1A,COL1A1,CREB5
49	transfac_public-M00490	0.0638467	3.23817	M9	BACH2,JUN,JUND,FOSL1,JUNB,FOSB,FOS,BACH1,SPI1,FOSL2,BATF,NFE2,ARNT,SRF	JUNB,FOSB,HMOX1,CSRNP1,ATF3,GADD45B,PIM1,CDKN1A,IGF1,COL1A1,TRIB1,ZFP36,TNFRSF1B,HBEGF,KLF6,MIDN,CREB5,PROK2,PADI4,ALOX5AP,SEMA3C,MMP25,SPRY1,CSF3R
2	GSM1208646_batch1_chrom1_LoVo_MED12_PassedQC_peaks_hg19	0.0878359	3.09589	T2	MED12	IER2,MYC,PTPN6,JUNB,DUSP6,KLF6,EGR1,BHLHE40,TYMP,TRIB1,ZFP36,CDKN1A,APOLD1,MIDN,PIM1,IRF1
3	wgEncodeHaibTfbsGm12878Mef2aPcr1xPkRep2.broadPeak.gz	0.0877812	3.09311	T3	MEF2A	CCL3,KLF6,LAPTM5,PTPN6,JUN,NAMPT,EGR2,SMAP2,CREB5,IGF1,NR4A2,NFKBIZ,ATF3,BHLHE40,CDKN1A,CYTH4,ZFP36,SLC25A25,APOLD1,PPP1R15A
4	wgEncodeHaibTfbsK562Pol24h8V0416101PkRep1.broadPeak.gz	0.0868606	3.04629	T4	POLR2A	PPP1R15A,IER2,EGR1,FOS,ZFP36,SLC2A3,MIDN,CD69,CSRNP1,FOSB,DUSP1,MCL1,JUN,JUNB,NR4A2,BHLHE40,KLF6,CD68
5	wgEncodeHaibTfbsGm12878Nficsc81335V0422111PkRep1.broadPeak.gz	0.0863958	3.02265	T5	NFIC	GADD45B,IGF1,BHLHE40,IER2,CCL3,SMAP2,EGR2,LCP1,LAPTM5,PTPN6,CREB5,PPP1R15A,NCF4,ZFP36,ATF3,FGR,SRGN,JUNB,CSRNP1,CD68,CLDN11,BASP1,NFKBIZ,NAMPT,C4BPB,JUN,COL3A1,PLAU,EFHD2,RGS1,CDKN1A,IER3,TYMP,EGR3,CD69,ALOX5AP,APOLD1,PLEK,NCF1C,ITGAX,ITGB2

## Sheet: 1c - Kinase Enrichment Analysis
Data Supplement 1c | Kinase Enrichment Analysis. The table shows statistics for the Kinase Enrichment Analysis (KEA) obtained through the X2K software. We deemed as strongly significant those kinases that stood correction for multiple testing and belongs to the upper quartile of the distribution of the values of the 'Combined Score' (highlighted in green).
Kinase	Substrates in Input	Substrates in Database	Input Fraction	Database Fraction	Difference	P-value	adj. P-value	Z-score	Combined Score	Substrates
MAPK1	15	312	0.483871	0.0688286	0.415042	5.16212e-10	6.7596e-08	-2.2592	48.3119	RB1, AR, JUN, CREBBP, NCOA1, NCOA6, FOS, RELA, RXRA, NR3C1, ESR1, SP1, CEBPB, POLR2A, E2F1, ,
MAPK3	12	251	0.387097	0.0553717	0.331725	5.52129e-08	2.5021e-06	-2.22385	37.1651	SPIB, AR, JUN, NCOA1, FOS, RXRA, NR3C1, ESR1, SP1, BCL3, CEBPB, POLR2A, , , , ,
GSK3B	17	600	0.548387	0.132363	0.416024	5.7289e-08	2.5021e-06	-2.17637	36.2914	RB1, SPIB, AR, JUN, NFKB1, BCL3, SIN3A, CEBPB, POLR2A, E2F1, KLF5, NCOA1, RELA, RXRA, CTNNB1, NR3C1, ESR1
TAF1	6	42	0.193548	0.00926539	0.184283	5.92257e-07	1.9388e-05	-1.82552	26.1767	RB1, HMGB1, RELA, JUN, TBP, FOS, , , , , , , , , , ,
CHUK	7	90	0.225806	0.0198544	0.205952	2.73005e-06	7.1526e-05	-1.94661	24.9384	RELA, CREBBP, ESR1, NFKB1, REL, CTNNB1, NFKBIB, , , , , , , , , ,
CSNK2A2	10	267	0.322581	0.0589014	0.263679	8.18747e-06	0.000155141	-2.01524	23.6044	SPIB, CREBBP, JUN, FOS, RELA, CTNNB1, ESR1, SP1, SIN3A, HDAC1, , , , , , ,
MAPK8	10	275	0.322581	0.0606662	0.261914	1.05576e-05	0.000173575	-1.97629	22.6457	SPIB, AR, JUN, REL, RXRA, CTNNB1, NR3C1, ESR1, SP1, CEBPB, , , , , , ,
MAPK14	12	461	0.387097	0.101699	0.285398	2.98289e-05	0.000325317	-1.96223	20.4465	RB1, SPIB, AR, JUN, FOS, SIN3A, POLR2A, E2F1, NCOA1, RELA, NR3C1, ESR1, , , , ,
CSNK2A1	13	521	0.419355	0.114935	0.30442	1.85985e-05	0.00024366	-1.87448	20.4176	SPI1, SPIB, CREBBP, JUN, FOS, NFKB1, SP1, HDAC1, RELA, CTNNB1, NR3C1, ESR1, NFKBIB, , , ,
PRKDC	9	227	0.290323	0.0500772	0.240245	1.68243e-05	0.00024366	-1.81028	19.8998	JUN, NCOA6, RELA, NR3C1, NFKB1, SP1, HMGB1, POLR2A, E2F1, , , , , , , ,
CDK9	5	38	0.16129	0.00838297	0.152907	8.2867e-06	0.000155141	-1.52892	17.8896	RB1, RELA, POLR2A, NFKB1, AR, , , , , , , , , , , ,
IKBKB	6	87	0.193548	0.0191926	0.174356	2.97223e-05	0.000325317	-1.6732	17.4408	FOS, RELA, NFKB1, REL, CTNNB1, NFKBIB, , , , , , , , , , ,
IKBKE	5	60	0.16129	0.0132363	0.148054	6.40164e-05	0.000644923	-1.59258	15.3786	RUVBL1, RELA, ESR1, NFKB1, REL, , , , , , , , , , , ,
PRKACA	10	395	0.322581	0.0871388	0.235442	0.000218308	0.00178488	-1.56152	13.163	RB1, CREBBP, FOS, NFKB1, CEBPB, RELA, RXRA, CTNNB1, NR3C1, ESR1, , , , , , ,
RPS6KA1	5	75	0.16129	0.0165453	0.144745	0.00017343	0.00151087	-1.35121	11.7012	FOS, CEBPB, CREBBP, ESR1, NFKBIB, , , , , , , , , , , ,
ABL1	6	151	0.193548	0.0333113	0.160237	0.000542937	0.00374384	-1.42639	10.7244	RB1, JUN, ESR1, CEBPB, POLR2A, CTNNB1, , , , , , , , , , ,
CDK7	4	31	0.129032	0.00683874	0.122194	7.87628e-05	0.000737343	-0.999535	9.44468	POLR2A, E2F1, ESR1, AR, , , , , , , , , , , , ,
EGFR	7	247	0.225806	0.0544893	0.171317	0.00126342	0.00719597	-1.32043	8.81245	AR, TRIP4, FOS, CTNNB1, ESR1, ELF3, CEBPB, , , , , , , , , ,
MAP3K8	4	54	0.129032	0.0119126	0.11712	0.000572244	0.0037466	-1.06411	7.94456	RUVBL1, RELA, NFKB1, REL, , , , , , , , , , , , ,
CDK2	11	606	0.354839	0.133686	0.221152	0.00163843	0.0079494	-1.20514	7.72981	RB1, CREBBP, JUN, FOS, SIN3A, CEBPB, POLR2A, E2F1, NCOA1, RXRA, ESR1, , , , , ,
MAPK9	5	162	0.16129	0.0357379	0.125552	0.00484769	0.0176402	-0.698771	3.72393	RB1, JUN, FOS, RXRA, CTNNB1, , , , , , , , , , , ,
ATM	5	177	0.16129	0.039047	0.122243	0.00697081	0.0240309	-0.722619	3.58855	NR3C1, JUN, SP1, E2F1, CTNNB1, , , , , , , , , , , ,
TRIM28	3	21	0.0967742	0.00463269	0.0921415	0.000521566	0.00374384	-0.369313	2.79152	CEBPB, NR3C1, ESR1, , , , , , , , , , , , , ,
MAP3K7	4	102	0.129032	0.0225017	0.106531	0.00533749	0.0188976	-0.509264	2.66498	RUVBL2, RUVBL1, FOS, RELA, , , , , , , , , , , , ,
TRIM24	4	95	0.129032	0.0209574	0.108075	0.00418085	0.0161086	-0.47467	2.59988	NR3C1, AR, RXRA, ESR1, , , , , , , , , , , , ,
RPS6KA5	3	37	0.0967742	0.00816236	0.0886118	0.00236547	0.0106854	-0.388996	2.35217	CEBPB, RELA, CREBBP, , , , , , , , , , , , , ,
RPS6KA3	7	365	0.225806	0.0805206	0.145286	0.0106778	0.0317906	-0.491003	2.22895	AR, CREBBP, REL, FOS, ESR1, CEBPB, E2F1, , , , , , , , , ,
CDK6	3	25	0.0967742	0.00551511	0.0912591	0.000828802	0.00517138	-0.307964	2.18517	RB1, AR, CTNNB1, , , , , , , , , , , , , ,
CDK1	9	567	0.290323	0.125083	0.16524	0.011777	0.034284	-0.447002	1.98541	RB1, SPIB, AR, CEBPB, POLR2A, E2F1, NCOA1, RXRA, ESR1, , , , , , , ,
MAPK10	4	121	0.129032	0.0266931	0.102339	0.00951786	0.0296867	-0.331035	1.54083	NR3C1, JUN, CEBPB, RXRA, , , , , , , , , , , , ,
CHEK1	3	35	0.0967742	0.00772116	0.089053	0.00203838	0.00953669	-0.246005	1.52415	RB1, RELA, E2F1, , , , , , , , , , , , , ,
GSK3A	3	44	0.0967742	0.0097066	0.0870676	0.00375948	0.014924	-0.267642	1.49437	JUN, BCL3, CTNNB1, , , , , , , , , , , , , ,
CSK	3	47	0.0967742	0.0103684	0.0864058	0.00448223	0.0167763	-0.225933	1.22177	RB1, CREBBP, CTNNB1, , , , , , , , , , , , , ,
CDK3	3	30	0.0967742	0.00661813	0.0901561	0.00134896	0.00736306	-0.141366	0.934207	RB1, E2F1, JUN, , , , , , , , , , , , , ,
TBK1	3	59	0.0967742	0.0130157	0.0837585	0.00818643	0.027498	-0.141929	0.682006	RUVBL2, RUVBL1, RELA, , , , , , , , , , , , , ,
RAF1	3	84	0.0967742	0.0185308	0.0782434	0.020469	0.0536287	0.18594	-0.72309	RB1, NR3C1, AR, , , , , , , , , , , , , ,
PRKCZ	3	104	0.0967742	0.0229429	0.0738313	0.0349985	0.0804351	0.334606	-1.12175	CREBBP, SP1, RELA, , , , , , , , , , , , , ,
TGFBR1	1	166	0.0322581	0.0366203	-0.00436228	0.686348	0.686348	3.17354	-1.19443	CTNNB1, , , , , , , , , , , , , , , ,
CSNK1E	3	148	0.0967742	0.0326495	0.0641247	0.0813018	0.157064	0.521572	-1.30893	ESR1, HDAC1, CTNNB1, , , , , , , , , , , , , ,
IGF1R	1	144	0.0322581	0.031767	0.000491023	0.633671	0.638546	3.34066	-1.52409	ESR1, , , , , , , , , , , , , , , ,
AKT1	4	256	0.129032	0.0564747	0.0725575	0.0968411	0.167753	0.70519	-1.64639	AR, CREBBP, CTNNB1, ESR1, , , , , , , , , , , , ,
SRC	5	346	0.16129	0.0763291	0.0849612	0.0850452	0.157064	0.668837	-1.6484	AR, TRIP4, RXRA, CTNNB1, ESR1, , , , , , , , , , , ,
CAMK2A	1	105	0.0322581	0.0231635	0.0090946	0.518529	0.526568	3.30017	-2.16742	CEBPB, , , , , , , , , , , , , , , ,
PRKCA	6	487	0.193548	0.107434	0.086114	0.11038	0.176338	1.13781	-2.50755	AR, CREBBP, FOS, E2F1, ESR1, HMGB1, , , , , , , , , , ,
PRKD1	2	54	0.0645161	0.0119126	0.0526035	0.0548049	0.117696	0.866811	-2.5172	JUN, CTNNB1, , , , , , , , , , , , , , ,
ATR	2	63	0.0645161	0.0138981	0.050618	0.0713083	0.145959	1.00743	-2.66037	E2F1, SP1, , , , , , , , , , , , , , ,
PLK1	1	92	0.0322581	0.0202956	0.0119625	0.472885	0.483968	3.57235	-2.67535	CTNNB1, , , , , , , , , , , , , , , ,
PRKCB	4	283	0.129032	0.0624311	0.0666012	0.127045	0.190064	1.31018	-2.70318	RB1, NCOA6, CTNNB1, CEBPB, , , , , , , , , , , , ,
MAP3K3	2	193	0.0645161	0.0425767	0.0219395	0.384653	0.399917	3.02334	-2.88854	RUVBL2, RUVBL1, , , , , , , , , , , , , , ,
ACVR1	2	70	0.0645161	0.0154423	0.0490738	0.0851262	0.157064	1.20901	-2.97855	RXRA, CREBBP, , , , , , , , , , , , , , ,
SGK1	1	76	0.0322581	0.0167659	0.0154921	0.410938	0.423881	3.67384	-3.26719	CTNNB1, , , , , , , , , , , , , , , ,
RPS6KB1	2	48	0.0645161	0.010589	0.0539271	0.0446976	0.0992438	1.09021	-3.38819	FOS, ESR1, , , , , , , , , , , , , , ,
CSNK1A1	2	99	0.0645161	0.0218398	0.0426763	0.149319	0.20856	1.80877	-3.43969	HMGB1, CTNNB1, , , , , , , , , , , , , , ,
CDK5	2	103	0.0645161	0.0227223	0.0417939	0.158834	0.214507	1.89415	-3.48504	NR3C1, CTNNB1, , , , , , , , , , , , , , ,
MAP3K1	2	139	0.0645161	0.030664	0.0338521	0.248317	0.289706	2.56839	-3.57788	RUVBL2, ESR1, , , , , , , , , , , , , , ,
FYN	3	216	0.0967742	0.0476506	0.0491236	0.184286	0.234383	2.13468	-3.61032	CTNNB1, NR3C1, BCL3, , , , , , , , , , , , , ,
MAPKAPK2	2	40	0.0645161	0.00882418	0.055692	0.0324832	0.0788018	1.05857	-3.62776	NCOA1, ESR1, , , , , , , , , , , , , , ,
ERBB2	2	125	0.0645161	0.0275756	0.0369406	0.212924	0.265648	2.35487	-3.64256	ESR1, CTNNB1, , , , , , , , , , , , , , ,
CSNK1D	2	85	0.0645161	0.0187514	0.0457648	0.117132	0.18267	1.69939	-3.64426	SPIB, CTNNB1, , , , , , , , , , , , , , ,
PRKCD	2	146	0.0645161	0.0322083	0.0323079	0.266139	0.295459	2.75314	-3.64443	CREBBP, KLF5, , , , , , , , , , , , , , ,
RIPK3	2	95	0.0645161	0.0209574	0.0435587	0.139934	0.201444	1.85388	-3.64582	RUVBL2, RUVBL1, , , , , , , , , , , , , , ,
MAP3K14	2	145	0.0645161	0.0319876	0.0325285	0.26359	0.295131	2.73473	-3.64638	RUVBL2, RUVBL1, , , , , , , , , , , , , , ,
LCK	2	161	0.0645161	0.0355173	0.0289988	0.304358	0.324153	3.08747	-3.6727	NR3C1, ESR1, , , , , , , , , , , , , , ,
MTOR	2	86	0.0645161	0.018972	0.0455441	0.119365	0.183963	1.73679	-3.69165	POLR2A, JUN, , , , , , , , , , , , , , ,
AKT2	2	41	0.0645161	0.00904478	0.0554713	0.0339256	0.0793616	1.09499	-3.705	ESR1, CTNNB1, , , , , , , , , , , , , , ,
PAK1	2	92	0.0645161	0.0202956	0.0442205	0.132989	0.194502	1.88054	-3.79395	ELF3, ESR1, , , , , , , , , , , , , , ,
CSNK2B	2	43	0.0645161	0.00948599	0.0550301	0.0368846	0.0833083	1.23905	-4.08882	ESR1, CTNNB1, , , , , , , , , , , , , , ,
CHEK2	2	41	0.0645161	0.00904478	0.0554713	0.0339256	0.0793616	1.26233	-4.27122	RB1, E2F1, , , , , , , , , , , , , , ,
BTK	1	59	0.0322581	0.0130157	0.0192424	0.337413	0.353609	3.93635	-4.27664	RELA, , , , , , , , , , , , , , , ,
ALK	2	25	0.0645161	0.00551511	0.059001	0.0141023	0.0384876	1.07495	-4.58079	RELA, NCOA6, , , , , , , , , , , , , , ,
FGFR1	1	50	0.0322581	0.0110302	0.0212278	0.294969	0.321929	3.87198	-4.72724	CREBBP, , , , , , , , , , , , , , , ,
RIPK1	1	54	0.0322581	0.0119126	0.0203454	0.314148	0.331882	4.15108	-4.80649	NFKB1, , , , , , , , , , , , , , , ,
PAK2	1	48	0.0322581	0.010589	0.0216691	0.285186	0.313944	3.85924	-4.84186	JUN, , , , , , , , , , , , , , , ,
AURKA	1	51	0.0322581	0.0112508	0.0210072	0.299812	0.321929	4.06839	-4.90078	AR, , , , , , , , , , , , , , , ,
KDR	1	42	0.0322581	0.00926539	0.0229927	0.255041	0.293074	3.76869	-5.14928	CTNNB1, , , , , , , , , , , , , , , ,
CDK4	1	51	0.0322581	0.0112508	0.0210072	0.299812	0.321929	4.29554	-5.17441	RB1, , , , , , , , , , , , , , , ,
MAPK11	2	27	0.0645161	0.00595632	0.0585598	0.0161755	0.0432446	1.33401	-5.50179	E2F1, JUN, , , , , , , , , , , , , , ,
NTRK3	2	19	0.0645161	0.00419148	0.0603246	0.00865327	0.0283394	1.18207	-5.61463	JUN, FOS, , , , , , , , , , , , , , ,
HIPK2	1	43	0.0322581	0.00948599	0.0227721	0.260149	0.293789	4.22936	-5.69483	CREBBP, , , , , , , , , , , , , , , ,
AURKB	1	43	0.0322581	0.00948599	0.0227721	0.260149	0.293789	4.24182	-5.71161	RB1, , , , , , , , , , , , , , , ,
CAMK2G	1	40	0.0322581	0.00882418	0.0234339	0.244722	0.288817	4.21408	-5.93187	CEBPB, , , , , , , , , , , , , , , ,
MET	1	38	0.0322581	0.00838297	0.0238751	0.234265	0.281548	4.1123	-5.96818	CTNNB1, , , , , , , , , , , , , , , ,
PRKAA1	1	41	0.0322581	0.00904478	0.0232133	0.249899	0.289706	4.34426	-6.02418	RB1, , , , , , , , , , , , , , , ,
EPHB2	1	38	0.0322581	0.00838297	0.0238751	0.234265	0.281548	4.25622	-6.17705	FOS, , , , , , , , , , , , , , , ,
CAMK4	2	25	0.0645161	0.00551511	0.059001	0.0141023	0.0384876	1.497	-6.37933	RELA, CREBBP, , , , , , , , , , , , , , ,
IRAK1	1	39	0.0322581	0.00860357	0.0236545	0.239511	0.285236	4.64162	-6.63359	JUN, , , , , , , , , , , , , , , ,
RPS6KA2	2	21	0.0645161	0.00463269	0.0598834	0.0103376	0.0314936	1.47998	-6.76643	FOS, ESR1, , , , , , , , , , , , , , ,
TGFBR2	1	37	0.0322581	0.00816236	0.0240957	0.228984	0.280345	4.70348	-6.93341	CTNNB1, , , , , , , , , , , , , , , ,
MAPK7	2	20	0.0645161	0.00441209	0.060104	0.00947854	0.0296867	1.51798	-7.07184	FOS, RXRA, , , , , , , , , , , , , , ,
CAMK2D	1	35	0.0322581	0.00772116	0.0245369	0.218317	0.269806	4.71391	-7.17367	CEBPB, , , , , , , , , , , , , , , ,
CAMK2B	1	32	0.0322581	0.00705934	0.0251987	0.202047	0.254501	4.65114	-7.43837	CEBPB, , , , , , , , , , , , , , , ,
TNK2	1	27	0.0322581	0.00595632	0.0263017	0.174199	0.223726	4.65396	-8.13307	AR, , , , , , , , , , , , , , , ,
PKD1	1	27	0.0322581	0.00595632	0.0263017	0.174199	0.223726	5.00468	-8.74597	CTNNB1, , , , , , , , , , , , , , , ,
HIPK3	1	26	0.0322581	0.00573572	0.0265223	0.168518	0.223726	4.96491	-8.84109	AR, , , , , , , , , , , , , , , ,
FLT1	1	23	0.0322581	0.0050739	0.0271842	0.151246	0.20856	4.74757	-8.96744	CTNNB1, , , , , , , , , , , , , , , ,
PRKD2	1	27	0.0322581	0.00595632	0.0263017	0.174199	0.223726	5.1391	-8.98086	RXRA, , , , , , , , , , , , , , , ,
ABL2	1	23	0.0322581	0.0050739	0.0271842	0.151246	0.20856	4.91174	-9.27753	CEBPB, , , , , , , , , , , , , , , ,
PIM1	1	27	0.0322581	0.00595632	0.0263017	0.174199	0.223726	5.40143	-9.4393	RELA, , , , , , , , , , , , , , , ,
MAP2K4	1	23	0.0322581	0.0050739	0.0271842	0.151246	0.20856	5.17342	-9.77179	RXRA, , , , , , , , , , , , , , , ,
CSNK1G1	1	24	0.0322581	0.00529451	0.0269636	0.157042	0.214296	5.73493	-10.6168	CTNNB1, , , , , , , , , , , , , , , ,
MST1R	1	19	0.0322581	0.00419148	0.0280666	0.127676	0.190064	5.21162	-10.7269	RELA, , , , , , , , , , , , , , , ,
MAPKAPK5	1	20	0.0322581	0.00441209	0.027846	0.133627	0.194502	5.87029	-11.8151	JUN, , , , , , , , , , , , , , , ,
RPS6KA4	2	10	0.0645161	0.00220604	0.0623101	0.00282499	0.0123358	2.01444	-11.8232	FOS, RELA, , , , , , , , , , , , , , ,
MAP2K6	1	17	0.0322581	0.00375028	0.0285078	0.115655	0.18254	5.76728	-12.4409	RELA, , , , , , , , , , , , , , , ,
FER	1	16	0.0322581	0.00352967	0.0287284	0.109585	0.176338	5.66506	-12.5258	CTNNB1, , , , , , , , , , , , , , , ,
PLK3	1	18	0.0322581	0.00397088	0.0282872	0.121686	0.185358	6.12753	-12.9065	JUN, , , , , , , , , , , , , , , ,
TTK	1	14	0.0322581	0.00308846	0.0291696	0.0973222	0.167753	5.94783	-13.8568	E2F1, , , , , , , , , , , , , , , ,
TRIB3	1	16	0.0322581	0.00352967	0.0287284	0.109585	0.176338	6.39546	-14.1407	RELA, , , , , , , , , , , , , , , ,
CSNK1G2	1	15	0.0322581	0.00330907	0.028949	0.103474	0.171583	6.27348	-14.231	CTNNB1, , , , , , , , , , , , , , , ,
CDK14	1	12	0.0322581	0.00264725	0.0296108	0.0848965	0.157064	5.78042	-14.2564	RB1, , , , , , , , , , , , , , , ,
TRRAP	2	11	0.0645161	0.00242665	0.0620895	0.00332453	0.0136098	2.54001	-14.4944	E2F1, ESR1, , , , , , , , , , , , , , ,
BUB1B	1	14	0.0322581	0.00308846	0.0291696	0.0973222	0.167753	6.41643	-14.9485	HDAC1, , , , , , , , , , , , , , , ,
NLK	1	14	0.0322581	0.00308846	0.0291696	0.0973222	0.167753	6.58295	-15.3365	CREBBP, , , , , , , , , , , , , , , ,
BUB1	1	14	0.0322581	0.00308846	0.0291696	0.0973222	0.167753	6.65716	-15.5094	HDAC1, , , , , , , , , , , , , , , ,
DMPK	1	15	0.0322581	0.00330907	0.028949	0.103474	0.171583	6.98192	-15.838	SP1, , , , , , , , , , , , , , , ,
PTK6	1	12	0.0322581	0.00264725	0.0296108	0.0848965	0.157064	6.48642	-15.9976	CTNNB1, , , , , , , , , , , , , , , ,
GAK	2	11	0.0645161	0.00242665	0.0620895	0.00332453	0.0136098	2.85326	-16.2819	AR, CREBBP, , , , , , , , , , , , , , ,
CDK8	1	15	0.0322581	0.00330907	0.028949	0.103474	0.171583	7.28638	-16.5287	POLR2A, , , , , , , , , , , , , , , ,
MKNK2	1	9	0.0322581	0.00198544	0.0302726	0.065947	0.137128	6.10801	-16.6071	ESR1, , , , , , , , , , , , , , , ,
CSNK1G3	1	11	0.0322581	0.00242665	0.0298314	0.0786217	0.157064	6.7638	-17.2011	CTNNB1, , , , , , , , , , , , , , , ,
MAPK15	2	7	0.0645161	0.00154423	0.0629719	0.0015606	0.00786304	2.72091	-17.5844	JUN, NR3C1, , , , , , , , , , , , , , ,
CSNK1A1L	1	12	0.0322581	0.00264725	0.0296108	0.0848965	0.157064	7.14468	-17.6211	CTNNB1, , , , , , , , , , , , , , , ,
BRD2	2	7	0.0645161	0.00154423	0.0629719	0.0015606	0.00786304	3.51452	-22.7133	RB1, E2F1, , , , , , , , , , , , , , ,
VRK1	1	8	0.0322581	0.00176484	0.0304932	0.0595466	0.125816	8.06703	-22.7571	JUN, , , , , , , , , , , , , , , ,
FRK	2	5	0.0645161	0.00110302	0.0634131	0.000918102	0.00546627	3.25466	-22.7605	RB1, FOS, , , , , , , , , , , , , , ,
PAK6	2	3	0.0645161	0.000661813	0.0638543	0.000440916	0.00339829	3.34714	-25.8622	AR, ESR1, , , , , , , , , , , , , , ,
CDK12	1	6	0.0322581	0.00132363	0.0309344	0.0466181	0.101783	10.7532	-32.9667	POLR2A, , , , , , , , , , , , , , , ,
MOK	1	3	0.0322581	0.000661813	0.0315963	0.0269023	0.0664945	16.4763	-59.5709	JUN, , , , , , , , , , , , , , , ,
SNRK	1	3	0.0322581	0.000661813	0.0315963	0.0269023	0.0664945	18.4359	-66.6557	JUN, , , , , , , , , , , , , , , ,
RNASEL	1	3	0.0322581	0.000661813	0.0315963	0.0269023	0.0664945	21.0446	-76.0875	AR, , , , , , , , , , , , , , , ,
TAF1L	1	1	0.0322581	0.000220604	0.0320375	0.0135399	0.0384876	27.6446	-118.93	TBP, , , , , , , , , , , , , , , ,

## Sheet: 1d - Proteins Annotation 
Data Supplement 1d | Protein Annotation. The table shows protein annotation
Gene stable ID	Gene name	Gene description	Gene type	Gene function
ENSG00000104825	NFKBIB	NFKB inhibitor beta [Source:HGNC Symbol;Acc:HGNC:7798]	protein_coding	other(Inhibitor)
ENSG00000213341	CHUK	component of inhibitor of nuclear factor kappa B kinase complex [Source:HGNC Symbol;Acc:HGNC:1974]	protein_coding	kinase
ENSG00000101266	CSNK2A1	casein kinase 2 alpha 1 [Source:HGNC Symbol;Acc:HGNC:2457]	protein_coding	kinase
ENSG00000070770	CSNK2A2	casein kinase 2 alpha 2 [Source:HGNC Symbol;Acc:HGNC:2459]	protein_coding	kinase
ENSG00000082701	GSK3B	glycogen synthase kinase 3 beta [Source:HGNC Symbol;Acc:HGNC:4617]	protein_coding	kinase
ENSG00000100030	MAPK1	mitogen-activated protein kinase 1 [Source:HGNC Symbol;Acc:HGNC:6871]	protein_coding	kinase
ENSG00000112062	MAPK14	mitogen-activated protein kinase 14 [Source:HGNC Symbol;Acc:HGNC:6876]	protein_coding	kinase
ENSG00000102882	MAPK3	mitogen-activated protein kinase 3 [Source:HGNC Symbol;Acc:HGNC:6877]	protein_coding	kinase
ENSG00000107643	MAPK8	mitogen-activated protein kinase 8 [Source:HGNC Symbol;Acc:HGNC:6881]	protein_coding	kinase
ENSG00000253729	PRKDC	protein kinase, DNA-activated, catalytic subunit [Source:HGNC Symbol;Acc:HGNC:9413]	protein_coding	kinase
ENSG00000147133	TAF1	TATA-box binding protein associated factor 1 [Source:HGNC Symbol;Acc:HGNC:11535]	protein_coding	kinase
ENSG00000181222	POLR2A	RNA polymerase II subunit A [Source:HGNC Symbol;Acc:HGNC:9187]	protein_coding	other(RNA_polII_sub)
ENSG00000175792	RUVBL1	RuvB like AAA ATPase 1 [Source:HGNC Symbol;Acc:HGNC:10474]	protein_coding	TcoF: class 2
ENSG00000168036	CTNNB1	catenin beta 1 [Source:HGNC Symbol;Acc:HGNC:2514]	protein_coding	TcoF: class HC
ENSG00000116478	HDAC1	histone deacetylase 1 [Source:HGNC Symbol;Acc:HGNC:4852]	protein_coding	TcoF: class HC
ENSG00000189403	HMGB1	high mobility group box 1 [Source:HGNC Symbol;Acc:HGNC:4983]	protein_coding	TcoF: class HC
ENSG00000183207	RUVBL2	RuvB like AAA ATPase 2 [Source:HGNC Symbol;Acc:HGNC:10475]	protein_coding	TcoF: class HC
ENSG00000169375	SIN3A	SIN3 transcription regulator family member A [Source:HGNC Symbol;Acc:HGNC:19353]	protein_coding	TcoF: class HC
ENSG00000103671	TRIP4	thyroid hormone receptor interactor 4 [Source:HGNC Symbol;Acc:HGNC:12310]	protein_coding	TcoF: class HC
ENSG00000169083	AR	androgen receptor [Source:HGNC Symbol;Acc:HGNC:644]	protein_coding	TF
ENSG00000069399	BCL3	BCL3 transcription coactivator [Source:HGNC Symbol;Acc:HGNC:998]	protein_coding	TF
ENSG00000172216	CEBPB	CCAAT enhancer binding protein beta [Source:HGNC Symbol;Acc:HGNC:1834]	protein_coding	TF
ENSG00000005339	CREBBP	CREB binding protein [Source:HGNC Symbol;Acc:HGNC:2348]	protein_coding	TF
ENSG00000101412	E2F1	E2F transcription factor 1 [Source:HGNC Symbol;Acc:HGNC:3113]	protein_coding	TF
ENSG00000163435	ELF3	E74 like ETS transcription factor 3 [Source:HGNC Symbol;Acc:HGNC:3318]	protein_coding	TF
ENSG00000091831	ESR1	estrogen receptor 1 [Source:HGNC Symbol;Acc:HGNC:3467]	protein_coding	TF
ENSG00000170345	FOS	Fos proto-oncogene, AP-1 transcription factor subunit [Source:HGNC Symbol;Acc:HGNC:3796]	protein_coding	TF
ENSG00000177606	JUN	Jun proto-oncogene, AP-1 transcription factor subunit [Source:HGNC Symbol;Acc:HGNC:6204]	protein_coding	TF
ENSG00000102554	KLF5	Kruppel like factor 5 [Source:HGNC Symbol;Acc:HGNC:6349]	protein_coding	TF
ENSG00000084676	NCOA1	nuclear receptor coactivator 1 [Source:HGNC Symbol;Acc:HGNC:7668]	protein_coding	TF
ENSG00000198646	NCOA6	nuclear receptor coactivator 6 [Source:HGNC Symbol;Acc:HGNC:15936]	protein_coding	TF
ENSG00000113580	NR3C1	nuclear receptor subfamily 3 group C member 1 [Source:HGNC Symbol;Acc:HGNC:7978]	protein_coding	TF
ENSG00000162924	REL	REL proto-oncogene, NF-kB subunit [Source:HGNC Symbol;Acc:HGNC:9954]	protein_coding	TF
ENSG00000173039	RELA	RELA proto-oncogene, NF-kB subunit [Source:HGNC Symbol;Acc:HGNC:9955]	protein_coding	TF
ENSG00000186350	RXRA	retinoid X receptor alpha [Source:HGNC Symbol;Acc:HGNC:10477]	protein_coding	TF
ENSG00000185591	SP1	Sp1 transcription factor [Source:HGNC Symbol;Acc:HGNC:11205]	protein_coding	TF
ENSG00000066336	SPI1	Spi-1 proto-oncogene [Source:HGNC Symbol;Acc:HGNC:11241]	protein_coding	TF
ENSG00000139687	RB1	RB transcriptional corepressor 1 [Source:HGNC Symbol;Acc:HGNC:9884]	protein_coding	other(Transcription repressor)

## Sheet: 1e - Topological Analysis
Data Supplement 1e | Topological Analysis. The table shows statistics for the topological analysis on the extended network of addtional proteins, kinases amd TFs (transcriptiona complex network). For each topological index, we deemed as strongly relevant those proteins that dispayed z-score > 2.0 (highlighted in green, red bold character), and with a medium-high relevance those protein with 1.5< …
Gene name	Degree	In-Degree	Out-Degree	Radiality Dir	Stress Dir	Betweenness Dir	Bridging Dir	Centroid Dir	Closeness Dir	Eccentricity Dir	EigenVector Dir
NFKB1	31	23	8	0.00657895	123	45.4909	0.5624	-7	8	1	0
RELA	29	12	17	0.00711744	162	80.3698	1.24171	-21	19.5	0.5	0
TBP	28	16	12	0.00677966	134	48.0838	0.707448	-12	12.5	0.5	0
CREBBP	28	15	13	0.00684932	125	39.4695	0.619381	-14	14	0.5	0
JUN	28	17	11	0.00677966	104	29.3957	0.497173	-13	12.5	0.5	0
ESR1	28	23	5	0.00653595	51	15.1294	0.259415	-8	7	0.5	0
AR	24	21	3	0.00638978	35	7.8671	0.215012	-4	3.5	0.5	0
HDAC1	20	5	15	0.00713436	55	21.6706	0.822859	-24	19.8333	0.333333	0
FOS	20	15	5	0.00655738	33	5.70004	0.221039	-9	7.5	0.5	0
SP1	20	19	1	0.00630915	11	2.59167	0.102896	-2	1.5	0.5	0
NR3C1	19	10	9	0.00693642	53	18.4567	0.82406	-22	15.8333	0.333333	0
RXRA	17	5	12	0.00692042	46	24.5004	1.20319	-18	15.5	0.5	0
CEBPB	17	5	12	0.0071599	41	17.154	0.968209	-28	20.3333	0.333333	0
RB1	17	4	13	0.00718133	29	15.1456	0.753055	-29	20.75	0.25	0
GSK3B	17	0	17	0.00735294	0	0	0	-30	24	0.5	0
CTNNB1	17	17	0	0.00625	0	0	0	0	0	0	0
NCOA1	15	6	9	0.00677966	24	5.50913	0.43302	-15	12.5	0.5	0
NCOA6	15	10	5	0.00657895	18	3.76349	0.313891	-10	8	0.5	0
BCL3	15	13	2	0.00634921	13	2.72424	0.207477	-3	2.5	0.5	0
MAPK1	15	0	15	0.00729927	0	0	0	-30	23	0.5	1
SPIB	13	9	4	0.00668896	19	6.3373	0.540781	-16	10.5	0.5	0
SIN3A	13	8	5	0.00664452	18	3.00238	0.299078	-13	9.5	0.5	0
CSNK2A1	13	0	13	0.0071599	0	0	0	-27	20.3333	0.333333	0
REL	12	11	1	0.00628931	7	4.66667	0.475435	-1	1	1	0
E2F1	12	7	5	0.00668896	19	3.09405	0.355131	-15	10.5	0.5	0
MAPK14	12	0	12	0.00722022	0	0	0	-30	21.5	0.5	0
MAPK3	12	0	12	0.00717703	0	0	0	-29	20.6667	0.333333	0
HMGB1	11	4	7	0.00691244	20	5.88611	0.806353	-23	15.3333	0.333333	0
SPI1	11	3	8	0.0069808	8	1.69444	0.262055	-26	16.75	0.25	0
MAPK8	10	0	10	0.00712589	0	0	0	-29	19.6667	0.333333	0
CSNK2A2	10	0	10	0.00705053	0	0	0	-26	18.1667	0.333333	0
POLR2A	9	6	3	0.00664452	13	2.19841	0.431738	-15	9.5	0.5	0
TRIP4	9	6	3	0.00651466	2	0.416667	0.122882	-9	6.5	0.5	0
PRKDC	9	0	9	0.00701754	0	0	0	-25	17.5	0.5	0
RUVBL1	8	2	6	0.00671141	4	2.34091	0.732681	-15	11	0.5	0
RUVBL2	8	2	6	0.00672646	4	1.34091	0.382104	-16	11.3333	0.333333	0
CHUK	7	0	7	0.00688073	0	0	0	-22	14.6667	0.333333	0
NFKBIB	7	7	0	0.00625	0	0	0	0	0	0	0
TAF1	6	0	6	0.00705053	0	0	0	-30	18.1667	0.333333	0
KLF5	6	6	0	0.00625	0	0	0	0	0	0	0
ELF3	4	4	0	0.00625	0	0	0	0	0	0	0

## Sheet: Legend
Data Supplement 1a | Legend
Ensembl_ ID	Ensembl gene identifier
Gene name	Official gene name (HGNC)
Probe ID (Illumina BeadChip)	Unique identifier of HumanHT‐12 v4 Expression BeadChips Illumina probes.
RefSeq accession number	NCBI Reference Sequence Database (RefSeq) gene identifier
entrez_ID	Entrez gene identifier
Gene type	Gene Biotype from the Ensembl Biomart database
Gene description	Extended Gene Description from the Ensembl Biomart database
Data Supplement 1b | Legend
# Rank	Rank of the motif/track
Motif id	Unique identifier of motifs
AUC	Area Under the cumulative recovery Curve
NES	Normalized Enrichment Score
Cluster Code	Unique identifier of motifs cluster
Transcription factor	Transcription factor highly associated with the motif
Target genes	The name of DE genes target of each transcription factor
Data Supplement 1c | Legend
KEA	Kinase enrichment analysis
Kinase	Official gene name for each kinase
Substrates in Input	Putative kinase substrates in the input list of proteins for KEA
Substrates in Database	Proteins in the reference databases known as being substrate for kinases
Input Fraction	Fraction of putative kinase substrates over the total proteins of the input list
Database Fraction	Fraction of putative kinase substrates over the total proteins of the reference databases
Difference	Difference between 'Input Fraction' and 'Database Fraction'
P-value	P-value (nominal) significance of the observed difference.
adj. P-value	Behjamini-Hockberg adjusted P-value.
Z-score	Z-score of deviation from expected rank
Combined Score	A rank-score calculated as log(P-value)*Z-score
Substrates	List of proteins as substrate for the kinase
Data Supplement 1d | Legend
Ensembl_ ID	Ensembl gene identifier
Gene name	Official gene name (HGNC)
Gene description	Extended Gene Description from the Ensembl Biomart database
Gene type	Gene Biotype from the Ensembl Biomart database
Gene function	Role of the gene
Data Supplement 1e | Legend
Degree	The number of links incident upon a node
In-Degree	The number of links coming into a node
Out-Degree	The number of links exiting from a node
Radiality Dir	The probability to be a central node in the network
Stress Dir	The number of shortest paths passing through a node
Betweenness Dir	Quantification of the number of times a node acts as a bridge along the shortest path between two other nodes
Bridging Dir	The possibility of bringing in comunication sets of regulatory proteins
Centroid Dir	The probability of a protein to organize protein clusters or modules
Closeness Dir	The average length of the shortest path between the node and all other nodes in the graph
Eccentricity Dir	The greatest distance betweena a node and any other nodes
EigenVector Dir	Influence of a node in a network
