# Supplementary material for: Gene Regulatory Network Analysis of Perivascular Adipose Tissue of Abdominal Aortic Aneurysm Identifies Master Regulators of Key Pathogenetic Pathways
Source: Biomedicines. 2020 Aug 14;8(8):288. doi: 10.3390/biomedicines8080288 (PMC7459520; doi:10.3390/biomedicines8080288)
Supplement: Supplementary file 1 [file biomedicines-08-00288-s001.zip › Supplementary Files/Data Supplement 2.xlsx]

## Sheet: NFKB1
Data Supplement 2 | The table shows the results of the hypergeometric test used to assess the significance of the association between the transcriptional clusters of the "hub" TFs and GO-BP/pathways of the enrichment network obtained by GSEA. We deemed as strongly significant those gene-sets that stood correction for multiple testing (adj. P-value<0.01; green highlighted) and overlap size thresho…
GO-BP/Pathway	Database	Database ID	Overlap genes	Overlap size	Hypergeom P-value	adj. P-value
INTERLEUKIN-4 AND 13 SIGNALING	REACTOME DATABASE ID RELEASE 62	6785807	CCL2|CDKN1A|COL1A2|FOS|IL1B|IL6|ITGB2|JUNB|LBP|PIM1|SOCS3|TNFRSF1B	12	1.19122e-10	3.339e-08
RESPONSE TO MOLECULE OF BACTERIAL ORIGIN	GOBP	GO:0002237	CCL2|CXCL2|HCK|IL1B|IL6|JUN|JUNB|LBP|LILRB2|LYN|NFKB1|RELA|TNFRSF1B|TRIB1	14	1.3982e-10	3.339e-08
CELLULAR RESPONSE TO BIOTIC STIMULUS	GOBP	GO:0071216	CCL2|GSK3B|HCK|IL1B|IL6|LBP|LILRB2|LYN|NFKB1|RELA|SYK|TNFRSF1B	12	2.28062e-10	3.6252e-08
RESPONSE TO LIPOPOLYSACCHARIDE	GOBP	GO:0032496	CCL2|CXCL2|HCK|IL1B|IL6|JUN|JUNB|LBP|LILRB2|LYN|NFKB1|TNFRSF1B|TRIB1	13	5.8953e-10	7.03575e-08
CELLULAR RESPONSE TO MOLECULE OF BACTERIAL ORIGIN	GOBP	GO:0071219	CCL2|HCK|IL1B|IL6|LBP|LILRB2|LYN|NFKB1|RELA|TNFRSF1B	10	8.9337e-09	8.51922e-07
CELLULAR RESPONSE TO LIPOPOLYSACCHARIDE	GOBP	GO:0071222	CCL2|HCK|IL1B|IL6|LBP|LILRB2|LYN|NFKB1|TNFRSF1B	9	4.75349e-08	3.77625e-06
TOLL-LIKE RECEPTORS CASCADES	REACTOME DATABASE ID RELEASE 62	168898	CHUK|DUSP6|FOS|HMGB1|ITGB2|JUN|LBP|NFKB1|NFKBIB|RELA|S100A8	11	7.34796e-07	5.0085e-05
TOLL LIKE RECEPTOR 4 (TLR4) CASCADE	REACTOME	R-HSA-166016.1	CHUK|DUSP6|FOS|HMGB1|ITGB2|JUN|LBP|NFKB1|NFKBIB|RELA	10	1.32244e-06	6.4395e-05
REGULATION OF T CELL PROLIFERATION	GOBP	GO:0042129	CEBPB|HMGB1|IGF1|IL1B|IL6|IRF1|LILRB2|SYK	8	1.34721e-06	6.4395e-05
REGULATION OF LYMPHOCYTE PROLIFERATION	GOBP	GO:0050670	CEBPB|HMGB1|IGF1|IL1B|IL6|IRF1|LILRB2|LYN|SYK	9	2.03059e-06	8.80282e-05
REGULATION OF MONONUCLEAR CELL PROLIFERATION	GOBP	GO:0032944	CEBPB|HMGB1|IGF1|IL1B|IL6|IRF1|LILRB2|LYN|SYK	9	2.232e-06	8.86425e-05
REGULATION OF LEUKOCYTE PROLIFERATION	GOBP	GO:0070663	CEBPB|HMGB1|IGF1|IL1B|IL6|IRF1|LILRB2|LYN|SYK	9	2.94293e-06	0.000103032
CELL CHEMOTAXIS	GOBP	GO:0060326	CCL2|CXCR4|EGR3|HBEGF|HMGB1|IL6|ITGB2|S100A8|SYK	9	3.21961e-06	0.000103032
TRAF6 MEDIATED INDUCTION OF PROINFLAMMATORY CYTOKINES	REACTOME	R-HSA-168180.1	CHUK|DUSP6|FOS|HMGB1|JUN|NFKB1|NFKBIB|RELA	8	4.19946e-06	0.000116991
MYD88 CASCADE INITIATED ON PLASMA MEMBRANE	REACTOME DATABASE ID RELEASE 62	975871	CHUK|DUSP6|FOS|HMGB1|JUN|NFKB1|NFKBIB|RELA	8	4.65817e-06	0.000116991
TOLL LIKE RECEPTOR 10 (TLR10) CASCADE	REACTOME DATABASE ID RELEASE 62	168142	CHUK|DUSP6|FOS|HMGB1|JUN|NFKB1|NFKBIB|RELA	8	4.65817e-06	0.000116991
TOLL LIKE RECEPTOR 5 (TLR5) CASCADE	REACTOME DATABASE ID RELEASE 62	168176	CHUK|DUSP6|FOS|HMGB1|JUN|NFKB1|NFKBIB|RELA	8	4.65817e-06	0.000116991
POSITIVE REGULATION OF CELL-CELL ADHESION	GOBP	GO:0022409	CCL2|HMGB1|IGF1|IL1B|IL6|LILRB2|LYN|PDPN|PTPN6|SYK	10	7.54894e-06	0.000173874
TRAF6 MEDIATED INDUCTION OF NFKB AND MAP KINASES UPON TLR7 8 OR 9 ACTIVATION	REACTOME DATABASE ID RELEASE 62	975138	CHUK|DUSP6|FOS|HMGB1|JUN|NFKB1|NFKBIB|RELA	8	9.22098e-06	0.000173874
REGULATION OF ERK1 AND ERK2 CASCADE	GOBP	GO:0070372	CCL2|CYR61|DUSP6|HMGB1|IL1B|LYN|PLA2G2A|PTPN6|SPRY1|SYK	10	9.22268e-06	0.000173874
POSITIVE REGULATION OF LEUKOCYTE PROLIFERATION	GOBP	GO:0070665	HMGB1|IGF1|IL1B|IL6|LILRB2|LYN|SYK	7	1.01096e-05	0.000173874
MYD88 DEPENDENT CASCADE INITIATED ON ENDOSOME	REACTOME DATABASE ID RELEASE 62	975155	CHUK|DUSP6|FOS|HMGB1|JUN|NFKB1|NFKBIB|RELA	8	1.10675e-05	0.000173874
MYD88:MAL CASCADE INITIATED ON PLASMA MEMBRANE	REACTOME	R-HSA-166058.1	CHUK|DUSP6|FOS|HMGB1|JUN|NFKB1|NFKBIB|RELA	8	1.10675e-05	0.000173874
TOLL LIKE RECEPTOR 2 (TLR2) CASCADE	REACTOME DATABASE ID RELEASE 62	181438	CHUK|DUSP6|FOS|HMGB1|JUN|NFKB1|NFKBIB|RELA	8	1.10675e-05	0.000173874
TOLL LIKE RECEPTOR 7 8 (TLR7 8) CASCADE	REACTOME DATABASE ID RELEASE 62	168181	CHUK|DUSP6|FOS|HMGB1|JUN|NFKB1|NFKBIB|RELA	8	1.10675e-05	0.000173874
TOLL LIKE RECEPTOR TLR1:TLR2 CASCADE	REACTOME DATABASE ID RELEASE 62	168179	CHUK|DUSP6|FOS|HMGB1|JUN|NFKB1|NFKBIB|RELA	8	1.10675e-05	0.000173874
TOLL LIKE RECEPTOR TLR6:TLR2 CASCADE	REACTOME	R-HSA-168188.1	CHUK|DUSP6|FOS|HMGB1|JUN|NFKB1|NFKBIB|RELA	8	1.10675e-05	0.000173874
DEFENSE RESPONSE TO BACTERIUM	GOBP	GO:0042742	CEBPB|FGR|IL6|LBP|PLA2G2A|S100A8|SYK	7	1.13234e-05	0.000173874
LEUKOCYTE CHEMOTAXIS	GOBP	GO:0030595	CCL2|CXCR4|HMGB1|IL6|ITGB2|S100A8|SYK	7	1.13234e-05	0.000173874
TOLL LIKE RECEPTOR 3 (TLR3) CASCADE	REACTOME	R-HSA-168164.2	CHUK|DUSP6|FOS|HMGB1|JUN|NFKB1|NFKBIB|RELA	8	1.44164e-05	0.000208025
TOLL LIKE RECEPTOR 9 (TLR9) CASCADE	REACTOME DATABASE ID RELEASE 62	168138	CHUK|DUSP6|FOS|HMGB1|JUN|NFKB1|NFKBIB|RELA	8	1.44164e-05	0.000208025
POSITIVE REGULATION OF T CELL PROLIFERATION	GOBP	GO:0042102	HMGB1|IGF1|IL1B|IL6|LILRB2|SYK	6	1.50735e-05	0.000208025
MYD88-INDEPENDENT TLR4 CASCADE	REACTOME DATABASE ID RELEASE 62	166166	CHUK|DUSP6|FOS|HMGB1|JUN|NFKB1|NFKBIB|RELA	8	1.57067e-05	0.000208025
TRIF(TICAM1)-MEDIATED TLR4 SIGNALING	REACTOME	R-HSA-937061.2	CHUK|DUSP6|FOS|HMGB1|JUN|NFKB1|NFKBIB|RELA	8	1.57067e-05	0.000208025
POSITIVE REGULATION OF T CELL ACTIVATION	GOBP	GO:0050870	CCL2|HMGB1|IGF1|IL1B|IL6|LILRB2|LYN|PTPN6|SYK	9	1.69713e-05	0.00021465
PLATELET ACTIVATION	GOBP	GO:0030168	COL1A1|COL1A2|COL3A1|IL6|LYN|PDPN|PTPN6|SYK	8	1.70928e-05	0.00021465
POSITIVE REGULATION OF LEUKOCYTE CELL-CELL ADHESION	GOBP	GO:1903039	CCL2|HMGB1|IGF1|IL1B|IL6|LILRB2|LYN|PTPN6|SYK	9	2.08911e-05	0.000255623
INTEGRIN-MEDIATED SIGNALING PATHWAY	GOBP	GO:0007229	COL3A1|DAB2|FGR|HCK|ITGB2|SYK	6	2.5804e-05	0.000303651
REGULATION OF LEUKOCYTE MEDIATED IMMUNITY	GOBP	GO:0002703	FGR|HMGB1|IL1B|IL6|ITGB2|LYN|SYK	7	2.61002e-05	0.000303651
DEFENSE RESPONSE TO OTHER ORGANISM	GOBP	GO:0098542	CEBPB|FGR|IL6|IRF1|LBP|PLA2G2A|RELA|S100A8|SYK	9	2.91348e-05	0.000330493
POSITIVE REGULATION OF NF-KAPPAB TRANSCRIPTION FACTOR ACTIVITY	GOBP	GO:0051092	AR|CHUK|IL1B|IL6|NFKB1|NFKBIB|RELA|S100A8	8	3.23603e-05	0.000359414
ACTIVATED TLR4 SIGNALLING	REACTOME	R-HSA-166054.1	CHUK|DUSP6|FOS|HMGB1|JUN|NFKB1|NFKBIB|RELA	8	4.35055e-05	0.00047158
REGULATION OF PEPTIDYL-TYROSINE PHOSPHORYLATION	GOBP	GO:0050730	HCLS1|IGF1|IL6|ITGB2|LYN|PTPN6|SFRP2|SOCS3	8	6.61112e-05	0.000643463
RESPONSE TO MECHANICAL STIMULUS	GOBP	GO:0009612	IL1B|IRF1|JUN|JUNB|NFKB1|PTGER4	6	7.26411e-05	0.000679024
POSITIVE REGULATION OF IMMUNE EFFECTOR PROCESS	GOBP	GO:0002699	FGR|IL1B|IL6|ITGB2|LBP|LYN|SYK	7	7.52651e-05	0.000690733
POSITIVE REGULATION OF INFLAMMATORY RESPONSE	GOBP	GO:0050729	IL1B|IL6|LBP|PLA2G2A|PTGER4|S100A8	6	8.90363e-05	0.000786167
POSITIVE REGULATION OF LYMPHOCYTE PROLIFERATION	GOBP	GO:0050671	HMGB1|IGF1|IL1B|IL6|LILRB2|SYK	6	8.90363e-05	0.000786167
POSITIVE REGULATION OF LYMPHOCYTE ACTIVATION	GOBP	GO:0051251	CCL2|HMGB1|IGF1|IL1B|IL6|LILRB2|LYN|PTPN6|SYK	9	9.51182e-05	0.000810048
POSITIVE REGULATION OF MONONUCLEAR CELL PROLIFERATION	GOBP	GO:0032946	HMGB1|IGF1|IL1B|IL6|LILRB2|SYK	6	9.82706e-05	0.000822616
REGULATION OF INFLAMMATORY RESPONSE	GOBP	GO:0050727	HCK|IL1B|IL6|KLF4|LBP|PLA2G2A|PTGER4|RELA|S100A8	9	0.000137285	0.00103729
REGULATION OF JAK-STAT CASCADE	GOBP	GO:0046425	BCL3|HCLS1|IGF1|IL6|LYN|SOCS3	6	0.000143107	0.0010494
REGULATION OF STAT CASCADE	GOBP	GO:1904892	BCL3|HCLS1|IGF1|IL6|LYN|SOCS3	6	0.000143107	0.0010494
REGULATION OF MYELOID CELL DIFFERENTIATION	GOBP	GO:0045637	CEBPB|CREBBP|HCLS1|HDAC1|LYN|NFE2|SIN3A|SPI1	8	0.000167941	0.00117522
POSITIVE REGULATION OF RESPONSE TO EXTERNAL STIMULUS	GOBP	GO:0032103	CXCL2|HMGB1|IL1B|IL6|LBP|PLA2G2A|PTGER4|S100A8	8	0.000338371	0.00212139
CELLULAR RESPONSE TO EXTERNAL STIMULUS	GOBP	GO:0071496	CDKN1A|IL1B|IRF1|NCOA1|NFKB1|NR4A2|PIM1|PTGER4	8	0.000393039	0.00243456
POSITIVE REGULATION OF SECRETION BY CELL	GOBP	GO:1903532	CHUK|FGR|HMGB1|IGF1|IL6|ITGB2|PTGER4|SYK	8	0.000688356	0.00372927
REGULATION OF VASCULATURE DEVELOPMENT	GOBP	GO:1901342	CTNNB1|EGR1|IL1B|IL6|KLF4|PROK2|SFRP2|THBS2	8	0.000719402	0.00385352
PHAGOCYTOSIS	GOBP	GO:0006909	FGR|HCK|HMGB1|ITGB2|LBP|LYN|SYK	7	0.000753596	0.00387689
REGULATION OF LEUKOCYTE MIGRATION	GOBP	GO:0002685	CCL2|CXCL2|HMGB1|IL6|LYN|PTGER4	6	0.000799815	0.00401684
PATTERN RECOGNITION RECEPTOR SIGNALING PATHWAY	GOBP	GO:0002221	CHUK|HMGB1|ITGB2|LBP|RELA|S100A8	6	0.00101912	0.0048612
NEGATIVE REGULATION OF CYTOKINE PRODUCTION	GOBP	GO:0001818	BCL3|HMGB1|IL6|KLF4|LBP|PTGER4|REL	7	0.00111769	0.00512632
REGULATION OF PHOSPHATIDYLINOSITOL 3-KINASE SIGNALING	GOBP	GO:0014066	FGR|HBEGF|HCLS1|IER3|IGF1|PTPN6	6	0.0012119	0.00535256
NEGATIVE REGULATION OF SEQUENCE-SPECIFIC DNA BINDING TRANSCRIPTION FACTOR ACTIVITY	GOBP	GO:0043433	BHLHE40|CHUK|ESR1|KLF4|PIM1|TRIB1	6	0.001282	0.00555921
REGULATION OF ANGIOGENESIS	GOBP	GO:0045765	CTNNB1|IL1B|IL6|KLF4|PROK2|SFRP2|THBS2	7	0.00167917	0.00684583
REGULATION OF CHEMOTAXIS	GOBP	GO:0050920	CCL2|CXCL2|CXCR4|HMGB1|IL6|LYN	6	0.00177001	0.00713583
RESPONSE TO VIRUS	GOBP	GO:0009615	BCL3|CHUK|CXCR4|FGR|IL6|IRF1|RELA	7	0.00190845	0.00758611
REGULATION OF LEUKOCYTE DIFFERENTIATION	GOBP	GO:1902105	CEBPB|HCLS1|HMGB1|IRF1|LILRB2|SYK	6	0.00206141	0.00798084
POSITIVE REGULATION OF PROTEIN SECRETION	GOBP	GO:0050714	CHUK|FGR|HMGB1|IGF1|IL6|PTGER4	6	0.00250474	0.00940757
POSITIVE REGULATION OF PEPTIDE SECRETION	GOBP	GO:0002793	CHUK|FGR|HMGB1|IGF1|IL6|PTGER4	6	0.00262599	0.00978592
LIPOPOLYSACCHARIDE-MEDIATED SIGNALING PATHWAY	GOBP	GO:0031663	CCL2|HCK|IL1B|LBP|LYN	5	9.16969e-07	5.46761e-05
FCGR ACTIVATION	REACTOME	R-HSA-2029481.1	FGR|HCK|LYN|SYK	4	3.24013e-06	0.000103032
POSITIVE REGULATION OF INTERLEUKIN-6 PRODUCTION	GOBP	GO:0032755	HMGB1|IL1B|IL6|LBP|LILRB2	5	5.15644e-05	0.00054696
INTERLEUKIN-10 SIGNALING	REACTOME	R-HSA-6783783.2	CCL2|CXCL2|IL1B|IL6|TNFRSF1B	5	6.01474e-05	0.000597244
POSITIVE REGULATION OF JAK-STAT CASCADE	GOBP	GO:0046427	HCLS1|IGF1|IL6|LYN|SOCS3	5	6.01474e-05	0.000597244
POSITIVE REGULATION OF STAT CASCADE	GOBP	GO:1904894	HCLS1|IGF1|IL6|LYN|SOCS3	5	6.01474e-05	0.000597244
COLLAGEN FIBRIL ORGANIZATION	GOBP	GO:0030199	COL1A1|COL1A2|COL3A1|LUM	4	7.18886e-05	0.000679024
REGULATION OF PHAGOCYTOSIS	GOBP	GO:0050764	CCL2|FGR|HCK|IL1B|SYK	5	9.26242e-05	0.000803095
DEFENSE RESPONSE TO GRAM-POSITIVE BACTERIUM	GOBP	GO:0050830	FGR|IL6|LBP|PLA2G2A	4	0.000111564	0.000921103
POSITIVE REGULATION OF LEUKOCYTE MEDIATED IMMUNITY	GOBP	GO:0002705	FGR|IL1B|IL6|ITGB2|SYK	5	0.000120803	0.000978254
DISEASES ASSOCIATED WITH THE TLR SIGNALING CASCADE	REACTOME DATABASE ID RELEASE 62	5602358	CHUK|NFKB1|NFKBIB|RELA	4	0.000136441	0.00103729
DISEASES OF IMMUNE SYSTEM	REACTOME	R-HSA-5260271.1	CHUK|NFKB1|NFKBIB|RELA	4	0.000136441	0.00103729
REGULATION OF CYTOKINE BIOSYNTHETIC PROCESS	GOBP	GO:0042035	BCL3|EGR1|IL1B|IL6|KLF4	5	0.000137145	0.00103729
REGULATION OF MYELOID LEUKOCYTE MEDIATED IMMUNITY	GOBP	GO:0002886	FGR|ITGB2|LYN|SYK	4	0.000165099	0.0011747
T CELL ACTIVATION INVOLVED IN IMMUNE RESPONSE	GOBP	GO:0002286	HMGB1|IL6|LCP1|PTGER4	4	0.000165099	0.0011747
POSITIVE REGULATION OF MYELOID LEUKOCYTE MEDIATED IMMUNITY	GOBP	GO:0002888	FGR|ITGB2|SYK	3	0.000169658	0.00117522
MYELOID LEUKOCYTE MIGRATION	GOBP	GO:0097529	CCL2|IL6|ITGB2|S100A8|SYK	5	0.000220021	0.00149914
FCERI MEDIATED MAPK ACTIVATION	REACTOME DATABASE ID RELEASE 62	2871796	FOS|JUN|LYN|SYK	4	0.000235075	0.0015788
NEGATIVE REGULATION OF LEUKOCYTE CELL-CELL ADHESION	GOBP	GO:1903038	CEBPB|HMGB1|IRF1|KLF4|LILRB2	5	0.000245683	0.00162975
REGULATION OF LEUKOCYTE DEGRANULATION	GOBP	GO:0043300	FGR|ITGB2|LYN|SYK	4	0.000277065	0.00180999
POSITIVE REGULATION OF LEUKOCYTE DEGRANULATION	GOBP	GO:0043302	FGR|ITGB2|SYK	3	0.000326988	0.00210782
REGULATION OF INTERLEUKIN-6 PRODUCTION	GOBP	GO:0032675	HMGB1|IL1B|IL6|LBP|LILRB2	5	0.000336451	0.00212139
NEGATIVE REGULATION OF LYMPHOCYTE ACTIVATION	GOBP	GO:0051250	CEBPB|HMGB1|IRF1|LILRB2|LYN	5	0.000409725	0.00250731
REGULATION OF TLR BY ENDOGENOUS LIGAND	REACTOME	R-HSA-5686938.3	HMGB1|LBP|S100A8	3	0.000431867	0.00260841
REGULATION OF CELL ADHESION MEDIATED BY INTEGRIN	GOBP	GO:0033628	LYN|PLAU|SFRP2|SYK	4	0.000499814	0.00298125
NEUTROPHIL CHEMOTAXIS	GOBP	GO:0030593	CCL2|ITGB2|S100A8|SYK	4	0.000570977	0.00328153
PEPTIDYL-TYROSINE AUTOPHOSPHORYLATION	GOBP	GO:0038083	FGR|HCK|LYN|SYK	4	0.000570977	0.00328153
POSITIVE REGULATION OF NEURON DEATH	GOBP	GO:1901216	CTNNB1|EGR1|FOS|GSK3B	4	0.000570977	0.00328153
PEPTIDYL-TYROSINE PHOSPHORYLATION	GOBP	GO:0018108	FGR|HCK|LYN|PTPN6|SYK	5	0.000591728	0.00336171
GRANULOCYTE CHEMOTAXIS	GOBP	GO:0071621	CCL2|ITGB2|S100A8|SYK	4	0.000649054	0.00355831
LEUKOCYTE CELL-CELL ADHESION	GOBP	GO:0007159	IL1B|ITGB2|S100A8|SYK	4	0.000649054	0.00355831
NEUTROPHIL MIGRATION	GOBP	GO:1990266	CCL2|ITGB2|S100A8|SYK	4	0.000649054	0.00355831
GRANULOCYTE MIGRATION	GOBP	GO:0097530	CCL2|ITGB2|S100A8|SYK	4	0.000734409	0.00387689
MAP KINASE ACTIVATION IN TLR CASCADE	REACTOME DATABASE ID RELEASE 62	450294	CHUK|DUSP6|FOS|JUN|NFKB1	5	0.000763714	0.00387689
NEGATIVE REGULATION OF LEUKOCYTE ACTIVATION	GOBP	GO:0002695	CEBPB|HMGB1|IRF1|LILRB2|LYN	5	0.000763714	0.00387689
PEPTIDYL-TYROSINE MODIFICATION	GOBP	GO:0018212	FGR|HCK|LYN|PTPN6|SYK	5	0.000763714	0.00387689
INTERLEUKIN-3, 5 AND GM-CSF SIGNALING	REACTOME DATABASE ID RELEASE 62	512988	HCK|LYN|PTPN6|SYK	4	0.000827411	0.00410916
EPIBOLY INVOLVED IN WOUND HEALING	GOBP	GO:0090505	CYR61|LCP1|PDPN	3	0.000868143	0.00422486
WOUND HEALING, SPREADING OF CELLS	GOBP	GO:0044319	CYR61|LCP1|PDPN	3	0.000868143	0.00422486
REGULATION OF LEUKOCYTE CHEMOTAXIS	GOBP	GO:0002688	CCL2|CXCL2|HMGB1|IL6|LYN	5	0.000970562	0.00467845
EPIBOLY	GOBP	GO:0090504	CYR61|LCP1|PDPN	3	0.00105842	0.0049016
PROTEIN KINASE B SIGNALING	GOBP	GO:0043491	CCL2|IGF1|IL1B	3	0.00105842	0.0049016
REGULATION OF SIGNALING BY CBL	REACTOME	R-HSA-912631.1	HCK|LYN|SYK	3	0.00105842	0.0049016
CELLULAR RESPONSE TO MECHANICAL STIMULUS	GOBP	GO:0071260	IL1B|IRF1|NFKB1|PTGER4	4	0.00115598	0.00515328
REGULATION OF CHEMOKINE PRODUCTION	GOBP	GO:0032642	EGR1|IL1B|IL6|KLF4	4	0.00115598	0.00515328
REGULATION OF TOLL-LIKE RECEPTOR SIGNALING PATHWAY	GOBP	GO:0034121	HMGB1|IRF1|LBP|LYN	4	0.00115598	0.00515328
SCAVENGING BY CLASS A RECEPTORS	REACTOME DATABASE ID RELEASE 62	3000480	COL1A1|COL1A2|COL3A1	3	0.00127312	0.00555921
NEGATIVE REGULATION OF CELL-CELL ADHESION	GOBP	GO:0022408	CEBPB|HMGB1|IRF1|KLF4|LILRB2	5	0.00150565	0.00638827
REGULATION OF MAST CELL ACTIVATION INVOLVED IN IMMUNE RESPONSE	GOBP	GO:0033006	FGR|LYN|SYK	3	0.00151336	0.00638827
REGULATION OF MAST CELL DEGRANULATION	GOBP	GO:0043304	FGR|LYN|SYK	3	0.00151336	0.00638827
GPVI-MEDIATED ACTIVATION CASCADE	REACTOME	R-HSA-114604.4	LYN|PDPN|PTPN6|SYK	4	0.00156662	0.00649805
NEGATIVE REGULATION OF T CELL ACTIVATION	GOBP	GO:0050868	CEBPB|HMGB1|IRF1|LILRB2	4	0.00156662	0.00649805
NEGATIVE REGULATION OF CELL ACTIVATION	GOBP	GO:0050866	CEBPB|HMGB1|IRF1|LILRB2|LYN	5	0.00161244	0.00663046
LEUKOCYTE HOMEOSTASIS	GOBP	GO:0001776	HMGB1|IL6|LYN	3	0.00178022	0.00713583
POSITIVE REGULATION OF PEPTIDYL-TYROSINE PHOSPHORYLATION	GOBP	GO:0050731	HCLS1|IGF1|IL6|LYN|SOCS3	5	0.00196629	0.0077514
LYMPHOCYTE ACTIVATION INVOLVED IN IMMUNE RESPONSE	GOBP	GO:0002285	HMGB1|IL6|LCP1|PTGER4	4	0.00206922	0.00798084
REGULATION OF MAST CELL ACTIVATION	GOBP	GO:0033003	FGR|LYN|SYK	3	0.00207469	0.00798084
REGULATION OF WOUND HEALING	GOBP	GO:0061041	HBEGF|LYN|PDPN|PLAU|SYK	5	0.00209596	0.00799816
REGULATION OF INTERLEUKIN-8 PRODUCTION	GOBP	GO:0032677	BCL3|IL1B|KLF4|LBP	4	0.0024602	0.00931363
REGULATION OF BLOOD COAGULATION	GOBP	GO:0030193	LYN|PDPN|PLAU|SYK	4	0.00267354	0.00980982
REGULATION OF HEMOSTASIS	GOBP	GO:1900046	LYN|PDPN|PLAU|SYK	4	0.00267354	0.00980982
REGULATION OF RESPONSE TO CYTOKINE STIMULUS	GOBP	GO:0060759	CHUK|IL6|KLF4|PTPN6|SOCS3|SYK	6	0.0027516	0.0100192
REGULATION OF COAGULATION	GOBP	GO:0050818	LYN|PDPN|PLAU|SYK	4	0.00289923	0.0104768
REGULATION OF IGF ACTIVITY BY IGFBP	REACTOME	R-HSA-381426.2	CYR61|IGF1|IL6|SERPINA1|VCAN	5	0.0030088	0.0106311
REGULATION OF RESPONSE TO WOUNDING	GOBP	GO:1903034	HBEGF|LYN|PDPN|PLAU|SYK	5	0.0030088	0.0106311
TOLL-LIKE RECEPTOR SIGNALING PATHWAY	GOBP	GO:0002224	CHUK|HMGB1|ITGB2|LBP|S100A8	5	0.0030088	0.0106311
COLLAGEN CHAIN TRIMERIZATION	REACTOME	R-HSA-8948216.2	COL1A1|COL1A2|COL3A1	3	0.0031331	0.0109889
ACTIVATION OF MAPK ACTIVITY	GOBP	GO:0000187	CXCR4|DUSP6|IGF1|IL1B|PROK2	5	0.00336853	0.0116434
REGULATION OF REACTIVE OXYGEN SPECIES METABOLIC PROCESS	GOBP	GO:2000377	CDKN1A|IL1B|ITGB2|KLF4|SYK	5	0.00336853	0.0116434
INTERFERON ALPHA BETA SIGNALING	REACTOME	R-HSA-909733.2	EGR1|IRF1|PTPN6|SOCS3	4	0.0036539	0.0125389
PROTEIN AUTOPHOSPHORYLATION	GOBP	GO:0046777	FGR|GSK3B|HCK|LYN|PIM1|SYK	6	0.00392533	0.0133741
POSITIVE REGULATION OF CHEMOKINE PRODUCTION	GOBP	GO:0032722	EGR1|IL1B|IL6	3	0.00399302	0.0135083
REGULATION OF CELL SHAPE	GOBP	GO:0008360	CCL2|FGD3|FGR|HCK|ITGB2	5	0.00417933	0.014039
CROSS-PRESENTATION OF PARTICULATE EXOGENOUS ANTIGENS (PHAGOSOMES)	REACTOME DATABASE ID RELEASE 62	1236973	CYBB|NCF4	2	0.00445676	0.0147099
DECTIN-2 FAMILY	REACTOME	R-HSA-5621480.2	LYN|SYK	2	0.00445676	0.0147099
ER-NUCLEUS SIGNALING PATHWAY	GOBP	GO:0006984	ATF3|CCL2|GSK3B	3	0.00447157	0.0147099
HOMEOSTASIS OF NUMBER OF CELLS	GOBP	GO:0048872	HCLS1|HMGB1|IL6|LYN	4	0.00453201	0.0148066
ANTIGEN ACTIVATES B CELL RECEPTOR (BCR) LEADING TO GENERATION OF SECOND MESSENGERS	REACTOME DATABASE ID RELEASE 62	983695	LYN|PTPN6|SYK	3	0.0055292	0.0176245
REGULATION OF T CELL MEDIATED IMMUNITY	GOBP	GO:0002709	HMGB1|IL1B|IL6	3	0.0055292	0.0176245
POSITIVE REGULATION OF LEUKOCYTE DIFFERENTIATION	GOBP	GO:1902107	HCLS1|HMGB1|LILRB2|SYK	4	0.0055423	0.0176245
REGULATION OF ADAPTIVE IMMUNE RESPONSE	GOBP	GO:0002819	HMGB1|IL1B|IL6|IRF1	4	0.0055423	0.0176245
LEUKOCYTE AGGREGATION	GOBP	GO:0070486	IL1B|S100A8	2	0.00568165	0.017948
REGULATION OF LYMPHOCYTE DIFFERENTIATION	GOBP	GO:0045619	HMGB1|IRF1|LILRB2|SYK	4	0.00629337	0.0196151
POSITIVE REGULATION OF MAP KINASE ACTIVITY	GOBP	GO:0043406	CXCR4|DUSP6|GADD45B|IGF1|IL1B|PROK2	6	0.00633277	0.0196151
REGULATION OF ENDOCYTOSIS	GOBP	GO:0030100	CCL2|DAB2|FGR|HCK|IL1B|SYK	6	0.00633277	0.0196151
REGULATION OF IFNA SIGNALING	REACTOME DATABASE ID RELEASE 62	912694	PTPN6|SOCS3	2	0.00704204	0.0215324
RHO GTPASES ACTIVATE NADPH OXIDASES	REACTOME	R-HSA-5668599.4	CYBB|NCF4	2	0.00704204	0.0215324
POSITIVE REGULATION OF CYTOKINE SECRETION	GOBP	GO:0050715	CHUK|FGR|HMGB1|PTGER4	4	0.00799219	0.024282
CELLULAR DEFENSE RESPONSE	GOBP	GO:0006968	LBP|LILRB2|RELA	3	0.00806294	0.0243419
CELLULAR RESPONSE TO NUTRIENT	GOBP	GO:0031670	NCOA1|PIM1	2	0.00853427	0.0248222
REGULATION OF ALPHA-BETA T CELL PROLIFERATION	GOBP	GO:0046640	IRF1|SYK	2	0.00853427	0.0248222
REGULATION OF REGULATORY T CELL DIFFERENTIATION	GOBP	GO:0045589	IRF1|LILRB2	2	0.00853427	0.0248222
REGULATION OF TOLL-LIKE RECEPTOR 4 SIGNALING PATHWAY	GOBP	GO:0034143	LBP|LYN	2	0.00853427	0.0248222
RESPIRATORY BURST	GOBP	GO:0045730	CYBB|HCK	2	0.00853427	0.0248222
ROLE OF LAT2 NTAL LAB ON CALCIUM MOBILIZATION	REACTOME DATABASE ID RELEASE 62	2730905	LYN|SYK	2	0.00853427	0.0248222
BINDING AND UPTAKE OF LIGANDS BY SCAVENGER RECEPTORS	REACTOME DATABASE ID RELEASE 62	2173782	COL1A1|COL1A2|COL3A1	3	0.00878649	0.025401
FC-GAMMA RECEPTOR SIGNALING PATHWAY INVOLVED IN PHAGOCYTOSIS	GOBP	GO:0038096	FGR|HCK|LYN|SYK	4	0.00944702	0.0267779
IMMUNE RESPONSE-REGULATING CELL SURFACE RECEPTOR SIGNALING PATHWAY INVOLVED IN PHAGOCYTOSIS	GOBP	GO:0002433	FGR|HCK|LYN|SYK	4	0.00944702	0.0267779
STRESS-ACTIVATED MAPK CASCADE	GOBP	GO:0051403	CHUK|NFKB1|PTGER4|TRIB1	4	0.00944702	0.0267779
COLLAGEN CATABOLIC PROCESS	GOBP	GO:0030574	COL1A1|COL1A2|COL3A1	3	0.00954695	0.0267779
REGULATION OF ALPHA-BETA T CELL ACTIVATION	GOBP	GO:0046634	HMGB1|IRF1|SYK	3	0.00954695	0.0267779
REGULATION OF CYTOKINE-MEDIATED SIGNALING PATHWAY	GOBP	GO:0001959	CHUK|IL6|PTPN6|SOCS3|SYK	5	0.00959961	0.0267779
FC RECEPTOR MEDIATED STIMULATORY SIGNALING PATHWAY	GOBP	GO:0002431	FGR|HCK|LYN|SYK	4	0.00996776	0.0274834
FC-GAMMA RECEPTOR SIGNALING PATHWAY	GOBP	GO:0038094	FGR|HCK|LYN|SYK	4	0.00996776	0.0274834
POSITIVE REGULATION OF ACUTE INFLAMMATORY RESPONSE	GOBP	GO:0002675	IL1B|IL6	2	0.0101548	0.027679
TOLL-LIKE RECEPTOR 4 SIGNALING PATHWAY	GOBP	GO:0034142	ITGB2|LBP	2	0.0101548	0.027679
REGULATION OF LIPID LOCALIZATION	GOBP	GO:1905952	IL1B|IL6|NFKB1|SYK	4	0.0105068	0.0284759
NEGATIVE REGULATION OF ENDOPEPTIDASE ACTIVITY	GOBP	GO:0010951	CSNK2A1|KLF4|SORL1|TNFRSF1B	4	0.0110644	0.0298177
MULTICELLULAR ORGANISMAL CATABOLIC PROCESS	GOBP	GO:0044243	COL1A1|COL1A2|COL3A1	3	0.01118	0.0299599
DENDRITIC CELL CHEMOTAXIS	GOBP	GO:0002407	CXCR4|HMGB1	2	0.0119	0.0313607
MACROPHAGE ACTIVATION	GOBP	GO:0042116	LBP|SYK	2	0.0119	0.0313607
REGULATION OF BONE RESORPTION	GOBP	GO:0045124	IL6|SYK	2	0.0119	0.0313607
SIGNAL TRANSDUCTION IN RESPONSE TO DNA DAMAGE	GOBP	GO:0042770	BCL3|CDKN1A|E2F1|PRKDC	4	0.0128507	0.0336801
FCGAMMA RECEPTOR (FCGR) DEPENDENT PHAGOCYTOSIS	REACTOME	R-HSA-2029480.1	FGR|HCK|LYN|SYK	4	0.0134847	0.0349575
NEGATIVE REGULATION OF PEPTIDASE ACTIVITY	GOBP	GO:0010466	CSNK2A1|KLF4|SORL1|TNFRSF1B	4	0.0134847	0.0349575
DENDRITIC CELL MIGRATION	GOBP	GO:0036336	CXCR4|HMGB1	2	0.0137664	0.0353042
NEGATIVE REGULATION OF T CELL DIFFERENTIATION	GOBP	GO:0045581	HMGB1|IRF1	2	0.0137664	0.0353042
ASSEMBLY OF COLLAGEN FIBRILS AND OTHER MULTIMERIC STRUCTURES	REACTOME	R-HSA-2022090.3	COL1A1|COL1A2|COL3A1	3	0.0139145	0.0353044
EPITHELIAL TO MESENCHYMAL TRANSITION	GOBP	GO:0001837	CTNNB1|GSK3B|SPRY1	3	0.0139145	0.0353044
HUMORAL IMMUNE RESPONSE	GOBP	GO:0006959	CCL2|IL6|PLA2G2A|S100A8	4	0.0148116	0.0371849
LYMPHOCYTE DIFFERENTIATION	GOBP	GO:0030098	HMGB1|IL6|KLF6|PTGER4	4	0.0148116	0.0371849
MITOCHONDRIAL BIOGENESIS	REACTOME	R-HSA-1592230.2	CREBBP|NCOA1|NCOA6|RXRA	4	0.015505	0.0387218
NEGATIVE REGULATION OF LYMPHOCYTE DIFFERENTIATION	GOBP	GO:0045620	HMGB1|IRF1	2	0.0157508	0.0389281
RESPONSE TO AMYLOID-BETA	GOBP	GO:1904645	GSK3B|IGF1	2	0.0157508	0.0389281
LEUKOCYTE DIFFERENTIATION	GOBP	GO:0002521	HMGB1|IL6|KLF6|LYN|PTGER4	5	0.0168076	0.041326
COLLAGEN METABOLIC PROCESS	GOBP	GO:0032963	COL1A1|COL1A2|COL3A1	3	0.0169965	0.0415761
REGULATION OF HETEROTYPIC CELL-CELL ADHESION	GOBP	GO:0034114	IL1B|KLF4	2	0.0178497	0.0434403
COLLAGEN BIOSYNTHESIS AND MODIFYING ENZYMES	REACTOME DATABASE ID RELEASE 62	1650814	COL1A1|COL1A2|COL3A1	3	0.0181018	0.0438303
P75 NTR RECEPTOR-MEDIATED SIGNALLING	REACTOME	R-HSA-193704.1	FGD3|HDAC1|NFKB1|RELA	4	0.0184818	0.0445243
POSITIVE REGULATION OF HEMOPOIESIS	GOBP	GO:1903708	HCLS1|HMGB1|LILRB2|SYK	4	0.0192776	0.0462082
NEGATIVE REGULATION OF CELL ADHESION	GOBP	GO:0007162	CEBPB|HMGB1|IRF1|KLF4|LILRB2	5	0.0198418	0.0473228
DEFECTIVE B3GALTL CAUSES PETERS-PLUS SYNDROME (PPS)	REACTOME DATABASE ID RELEASE 62	5083635	SPON1|THBS2	2	0.0200599	0.0476048
CANONICAL WNT SIGNALING PATHWAY	GOBP	GO:0060070	CTNNB1|GSK3B|NR4A2	3	0.0204301	0.0477704
MULTICELLULAR ORGANISMAL MACROMOLECULE METABOLIC PROCESS	GOBP	GO:0044259	COL1A1|COL1A2|COL3A1	3	0.0204301	0.0477704
T CELL DIFFERENTIATION	GOBP	GO:0030217	HMGB1|IL6|PTGER4	3	0.0204301	0.0477704
REGULATION OF CYTOKINE SECRETION	GOBP	GO:0050707	CHUK|FGR|HMGB1|PTGER4	4	0.0209324	0.048706
POSITIVE REGULATION OF LEUKOCYTE CHEMOTAXIS	GOBP	GO:0002690	CXCL2|HMGB1|IL6	3	0.0216532	0.0498965
REGULATION OF T CELL DIFFERENTIATION	GOBP	GO:0045580	HMGB1|IRF1|LILRB2	3	0.0216532	0.0498965
POSITIVE REGULATION OF STRESS-ACTIVATED PROTEIN KINASE SIGNALING CASCADE	GOBP	GO:0070304	GADD45B|HMGB1|IL1B|LYN	4	0.0217915	0.0499737
RESPONSE TO GLUCOCORTICOID	GOBP	GO:0051384	IL6|NR3C1	2	0.0223782	0.0510737
REGULATION OF ADAPTIVE IMMUNE RESPONSE BASED ON SOMATIC RECOMBINATION OF IMMUNE RECEPTORS BUILT FROM IMMUNOGLOBULIN SUPERFAMILY DOMAINS	GOBP	GO:0002822	HMGB1|IL1B|IL6	3	0.0229156	0.0518045
REGULATION OF LYMPHOCYTE MEDIATED IMMUNITY	GOBP	GO:0002706	HMGB1|IL1B|IL6	3	0.0229156	0.0518045
INTRACELLULAR SIGNAL TRANSDUCTION INVOLVED IN G1 DNA DAMAGE CHECKPOINT	GOBP	GO:1902400	CDKN1A|E2F1|PRKDC	3	0.0242174	0.0532336
REGULATION OF B CELL ACTIVATION	GOBP	GO:0050864	IL6|LYN|SYK	3	0.0242174	0.0532336
SIGNAL TRANSDUCTION INVOLVED IN MITOTIC CELL CYCLE CHECKPOINT	GOBP	GO:0072413	CDKN1A|E2F1|PRKDC	3	0.0242174	0.0532336
SIGNAL TRANSDUCTION INVOLVED IN MITOTIC DNA DAMAGE CHECKPOINT	GOBP	GO:1902402	CDKN1A|E2F1|PRKDC	3	0.0242174	0.0532336
SIGNAL TRANSDUCTION INVOLVED IN MITOTIC DNA INTEGRITY CHECKPOINT	GOBP	GO:1902403	CDKN1A|E2F1|PRKDC	3	0.0242174	0.0532336
SIGNAL TRANSDUCTION INVOLVED IN MITOTIC G1 DNA DAMAGE CHECKPOINT	GOBP	GO:0072431	CDKN1A|E2F1|PRKDC	3	0.0242174	0.0532336
ANTIMICROBIAL PEPTIDES	REACTOME DATABASE ID RELEASE 62	6803157	PLA2G2A|S100A8	2	0.0248015	0.0535309
O-GLYCOSYLATION OF TSR DOMAIN-CONTAINING PROTEINS	REACTOME	R-HSA-5173214.1	SPON1|THBS2	2	0.0248015	0.0535309
POSITIVE REGULATION OF TRANSCRIPTION FROM RNA POLYMERASE II PROMOTER IN RESPONSE TO STRESS	GOBP	GO:0036003	ATF3|CEBPB	2	0.0248015	0.0535309
REGULATION OF VASCULAR ENDOTHELIAL GROWTH FACTOR PRODUCTION	GOBP	GO:0010574	IL1B|IL6	2	0.0248015	0.0535309
STRESS-ACTIVATED PROTEIN KINASE SIGNALING CASCADE	GOBP	GO:0031098	CHUK|NFKB1|PTGER4|TRIB1	4	0.0254426	0.0546672
MULTICELLULAR ORGANISM METABOLIC PROCESS	GOBP	GO:0044236	COL1A1|COL1A2|COL3A1	3	0.0255585	0.0546699
NEGATIVE REGULATION OF CYSTEINE-TYPE ENDOPEPTIDASE ACTIVITY INVOLVED IN APOPTOTIC PROCESS	GOBP	GO:0043154	CSNK2A1|KLF4|TNFRSF1B	3	0.0269389	0.0566072
SIGNAL TRANSDUCTION INVOLVED IN CELL CYCLE CHECKPOINT	GOBP	GO:0072395	CDKN1A|E2F1|PRKDC	3	0.0269389	0.0566072
SIGNAL TRANSDUCTION INVOLVED IN DNA DAMAGE CHECKPOINT	GOBP	GO:0072422	CDKN1A|E2F1|PRKDC	3	0.0269389	0.0566072
SIGNAL TRANSDUCTION INVOLVED IN DNA INTEGRITY CHECKPOINT	GOBP	GO:0072401	CDKN1A|E2F1|PRKDC	3	0.0269389	0.0566072
FCERI MEDIATED CA+2 MOBILIZATION	REACTOME	R-HSA-2871809.1	LYN|SYK	2	0.0273267	0.0569207
RESPONSE TO CORTICOSTEROID	GOBP	GO:0031960	IL6|NR3C1	2	0.0273267	0.0569207
I-KAPPAB KINASE/NF-KAPPAB SIGNALING	GOBP	GO:0007249	BCL3|CHUK|NFKB1	3	0.0283585	0.058813
ANTIGEN RECEPTOR-MEDIATED SIGNALING PATHWAY	GOBP	GO:0050851	CHUK|FYB|NFKB1|RELA|SYK	5	0.0285336	0.05892
NEGATIVE REGULATION OF IMMUNE RESPONSE	GOBP	GO:0050777	COL3A1|LILRB2|LYN	3	0.0298172	0.0613053
T CELL ACTIVATION	GOBP	GO:0042110	HMGB1|IL6|LCP1|PTGER4	4	0.0304969	0.0624335
MITOTIC G1 DNA DAMAGE CHECKPOINT	GOBP	GO:0031571	CDKN1A|E2F1|PRKDC	3	0.031315	0.0635629
MITOTIC G1/S TRANSITION CHECKPOINT	GOBP	GO:0044819	CDKN1A|E2F1|PRKDC	3	0.031315	0.0635629
REGULATION OF CYSTEINE-TYPE ENDOPEPTIDASE ACTIVITY	GOBP	GO:2000116	CSNK2A1|HMGB1|KLF4|S100A8|TNFRSF1B	5	0.03277	0.0661194
G1 DNA DAMAGE CHECKPOINT	GOBP	GO:0044783	CDKN1A|E2F1|PRKDC	3	0.0328518	0.0661194
DEFENSE RESPONSE TO GRAM-NEGATIVE BACTERIUM	GOBP	GO:0050829	IL6|LBP	2	0.035484	0.0705244
DISEASES ASSOCIATED WITH O-GLYCOSYLATION OF PROTEINS	REACTOME	R-HSA-3906995.2	SPON1|THBS2	2	0.035484	0.0705244
POSITIVE REGULATION OF INTERLEUKIN-1 PRODUCTION	GOBP	GO:0032732	EGR1|HMGB1	2	0.035484	0.0705244
NEGATIVE REGULATION OF CYSTEINE-TYPE ENDOPEPTIDASE ACTIVITY	GOBP	GO:2000117	CSNK2A1|KLF4|TNFRSF1B	3	0.0360415	0.0711648
NEGATIVE REGULATION OF MULTI-ORGANISM PROCESS	GOBP	GO:0043901	HDAC1|IGF1|JUN|TRIB1	4	0.0361046	0.0711648
SIGNALING BY NGF	REACTOME	R-HSA-166520.2	DUSP6|FGD3|HDAC1|NFKB1|RELA	5	0.0364284	0.0715077
LYMPHOCYTE ACTIVATION	GOBP	GO:0046649	HMGB1|IL6|KLF6|LCP1|PTGER4	5	0.0383486	0.0741327
POSITIVE REGULATION OF SMOOTH MUSCLE CELL PROLIFERATION	GOBP	GO:0048661	IGF1|IL6	2	0.0383874	0.0741327
RESPONSE TO NUTRIENT	GOBP	GO:0007584	NCOA1|PIM1	2	0.0383874	0.0741327
ROS, RNS PRODUCTION IN PHAGOCYTES	REACTOME DATABASE ID RELEASE 62	1222556	CYBB|NCF4	2	0.0383874	0.0741327
COLLAGEN FORMATION	REACTOME DATABASE ID RELEASE 62	1474290	COL1A1|COL1A2|COL3A1	3	0.0411143	0.078761
POSITIVE REGULATION OF LEUKOCYTE MIGRATION	GOBP	GO:0002687	CXCL2|HMGB1|IL6	3	0.0411143	0.078761
CHEMOKINE RECEPTORS BIND CHEMOKINES	REACTOME	R-HSA-380108.3	CXCL2|CXCR4	2	0.0413782	0.0789495
CELLULAR RESPONSE TO EXTRACELLULAR STIMULUS	GOBP	GO:0031668	CDKN1A|NCOA1|NR4A2|PIM1	4	0.0435718	0.0828038
CHEMOKINE-MEDIATED SIGNALING PATHWAY	GOBP	GO:0070098	CCL2|CXCL2	2	0.0444537	0.083482
POSITIVE REGULATION OF CYTOKINE BIOSYNTHETIC PROCESS	GOBP	GO:0042108	EGR1|IL1B	2	0.0444537	0.083482
POSITIVE REGULATION OF PHAGOCYTOSIS	GOBP	GO:0050766	CCL2|IL1B	2	0.0444537	0.083482
DNA DAMAGE RESPONSE, SIGNAL TRANSDUCTION BY P53 CLASS MEDIATOR	GOBP	GO:0030330	BCL3|CDKN1A|E2F1	3	0.0446858	0.0835888
PEPTIDE LIGAND-BINDING RECEPTORS	REACTOME DATABASE ID RELEASE 62	375276	CXCL2|CXCR4|PROK2	3	0.0503231	0.093766
POSITIVE REGULATION OF ADAPTIVE IMMUNE RESPONSE BASED ON SOMATIC RECOMBINATION OF IMMUNE RECEPTORS BUILT FROM IMMUNOGLOBULIN SUPERFAMILY DOMAINS	GOBP	GO:0002824	IL1B|IL6	2	0.0541624	0.0995549
POSITIVE REGULATION OF LYMPHOCYTE MEDIATED IMMUNITY	GOBP	GO:0002708	IL1B|IL6	2	0.0541624	0.0995549
REGULATION OF NF-KAPPAB IMPORT INTO NUCLEUS	GOBP	GO:0042345	BCL3|IL1B	2	0.0541624	0.0995549
MITOTIC DNA DAMAGE CHECKPOINT	GOBP	GO:0044773	CDKN1A|E2F1|PRKDC	3	0.0542647	0.0995549
CLASS A 1 (RHODOPSIN-LIKE RECEPTORS)	REACTOME DATABASE ID RELEASE 62	373076	CXCL2|CXCR4|PROK2|PTGER4	4	0.0547822	0.100119
ADAPTIVE IMMUNE RESPONSE	GOBP	GO:0002250	HMGB1|IL6|SYK	3	0.0562898	0.102482
POSITIVE REGULATION OF B CELL ACTIVATION	GOBP	GO:0050871	IL6|SYK	2	0.0575508	0.103984
POSITIVE REGULATION OF FAT CELL DIFFERENTIATION	GOBP	GO:0045600	CEBPB|SFRP2	2	0.0575508	0.103984
POSITIVE REGULATION OF JNK CASCADE	GOBP	GO:0046330	GADD45B|HMGB1|IL1B	3	0.0583505	0.105031
MUCOPOLYSACCHARIDE METABOLIC PROCESS	GOBP	GO:1903510	IL1B|LUM|VCAN	3	0.0604466	0.108395
INTERLEUKIN-2 FAMILY SIGNALING	REACTOME	R-HSA-451927.4	PTPN6|SYK	2	0.0610111	0.108997
POSITIVE REGULATION OF ENDOCYTOSIS	GOBP	GO:0045807	CCL2|DAB2|IL1B	3	0.0625777	0.111379
POSITIVE REGULATION OF LYMPHOCYTE DIFFERENTIATION	GOBP	GO:0045621	LILRB2|SYK	2	0.064541	0.113602
REGULATION OF INTERFERON-BETA PRODUCTION	GOBP	GO:0032648	IRF1|REL	2	0.064541	0.113602
REGULATION OF LIPID STORAGE	GOBP	GO:0010883	IL6|NFKB1	2	0.064541	0.113602
MITOTIC DNA INTEGRITY CHECKPOINT	GOBP	GO:0044774	CDKN1A|E2F1|PRKDC	3	0.0669438	0.117398
HSP90 CHAPERONE CYCLE FOR SHRS	REACTOME DATABASE ID RELEASE 62	3371497	AR|NR3C1	2	0.0681381	0.11776
POSITIVE REGULATION OF ADAPTIVE IMMUNE RESPONSE	GOBP	GO:0002821	IL1B|IL6	2	0.0681381	0.11776
POSITIVE REGULATION OF INTERLEUKIN-8 PRODUCTION	GOBP	GO:0032757	IL1B|LBP	2	0.0681381	0.11776
REGULATION OF INTERLEUKIN-1 PRODUCTION	GOBP	GO:0032652	EGR1|HMGB1	2	0.0681381	0.11776
REGULATION OF STRESS-ACTIVATED PROTEIN KINASE SIGNALING CASCADE	GOBP	GO:0070302	GADD45B|HMGB1|IL1B|LYN	4	0.069087	0.118969
CELL-CELL COMMUNICATION	REACTOME DATABASE ID RELEASE 62	1500931	CLDN11|FYB|PTPN6	3	0.071446	0.122589
NEGATIVE REGULATION OF LEUKOCYTE DIFFERENTIATION	GOBP	GO:1902106	HMGB1|IRF1	2	0.0755246	0.129123
POSITIVE REGULATION OF LIPID LOCALIZATION	GOBP	GO:1905954	IL1B|NFKB1	2	0.0793096	0.134629
TP53 REGULATES TRANSCRIPTION OF CELL CYCLE GENES	REACTOME	R-HSA-6791312.3	CDKN1A|E2F1	2	0.0793096	0.134629
POSITIVE REGULATION OF STRESS-ACTIVATED MAPK CASCADE	GOBP	GO:0032874	GADD45B|HMGB1|IL1B	3	0.0882308	0.149242
CELLULAR RESPONSE TO INTERFERON-GAMMA	GOBP	GO:0071346	CCL2|HCK|IRF1	3	0.0907538	0.152967
REGULATION OF MUSCLE SYSTEM PROCESS	GOBP	GO:0090257	IGF1|PROK2|RGS2	3	0.0933069	0.156716
NEGATIVE REGULATION OF INFLAMMATORY RESPONSE	GOBP	GO:0050728	KLF4|PTGER4	2	0.0950109	0.159018
CELL SURFACE INTERACTIONS AT THE VASCULAR WALL	REACTOME DATABASE ID RELEASE 62	202733	ITGB2|LYN|PTPN6	3	0.0985015	0.162455
REGULATION OF INTERFERON-GAMMA PRODUCTION	GOBP	GO:0032649	HMGB1|IL1B	2	0.0990663	0.162455
B CELL HOMEOSTASIS	GOBP	GO:0001782	LYN	1	0.0994484	0.162455
LEUKOCYTE APOPTOTIC PROCESS	GOBP	GO:0071887	IL6	1	0.0994484	0.162455
NEGATIVE REGULATION OF B CELL PROLIFERATION	GOBP	GO:0030889	LYN	1	0.0994484	0.162455
POSITIVE REGULATION OF HETEROTYPIC CELL-CELL ADHESION	GOBP	GO:0034116	IL1B	1	0.0994484	0.162455
POSITIVE REGULATION OF TISSUE REMODELING	GOBP	GO:0034105	SYK	1	0.0994484	0.162455
CELLULAR RESPONSE TO TUMOR NECROSIS FACTOR	GOBP	GO:0071356	CCL2|CHUK|RELA|TNFRSF1B	4	0.100789	0.164082
REGULATION OF ACUTE INFLAMMATORY RESPONSE	GOBP	GO:0002673	IL1B|IL6	2	0.10317	0.16682
REGULATION OF LEUKOCYTE APOPTOTIC PROCESS	GOBP	GO:2000106	HCLS1|LYN	2	0.10317	0.16682
POSITIVE REGULATION OF I-KAPPAB KINASE/NF-KAPPAB SIGNALING	GOBP	GO:0043123	CHUK|IL1B|REL|RELA	4	0.109086	0.17579
DETECTION OF EXTERNAL BIOTIC STIMULUS	GOBP	GO:0098581	LBP	1	0.111169	0.17735
POSITIVE REGULATION OF ALPHA-BETA T CELL PROLIFERATION	GOBP	GO:0046641	SYK	1	0.111169	0.17735
POSITIVE REGULATION OF TYPE 2 IMMUNE RESPONSE	GOBP	GO:0002830	IL6	1	0.111169	0.17735
PROTEOGLYCAN METABOLIC PROCESS	GOBP	GO:0006029	IGF1|VCAN	2	0.11575	0.184042
DNA DAMAGE CHECKPOINT	GOBP	GO:0000077	CDKN1A|E2F1|PRKDC	3	0.117566	0.186309
REGULATION OF MYELOID LEUKOCYTE DIFFERENTIATION	GOBP	GO:0002761	CEBPB|HCLS1	2	0.120027	0.189534
REGULATION OF JNK CASCADE	GOBP	GO:0046328	GADD45B|HMGB1|IL1B	3	0.120396	0.189534
ENDOTHELIAL TUBE MORPHOGENESIS	GOBP	GO:0061154	CTNNB1	1	0.122739	0.190713
MORPHOGENESIS OF AN ENDOTHELIUM	GOBP	GO:0003159	CTNNB1	1	0.122739	0.190713
RESPONSE TO VITAMIN	GOBP	GO:0033273	PIM1	1	0.122739	0.190713
GLYCOSAMINOGLYCAN METABOLISM	REACTOME	R-HSA-1630316.2	LUM|PAPSS2|VCAN	3	0.123251	0.190713
RESPONSE TO INTERFERON-GAMMA	GOBP	GO:0034341	CCL2|HCK|IRF1	3	0.123251	0.190713
CELLULAR RESPONSE TO TYPE I INTERFERON	GOBP	GO:0071357	EGR1|IRF1	2	0.124343	0.190713
DNA DAMAGE RESPONSE, SIGNAL TRANSDUCTION BY P53 CLASS MEDIATOR RESULTING IN CELL CYCLE ARREST	GOBP	GO:0006977	CDKN1A|E2F1	2	0.124343	0.190713
TYPE I INTERFERON SIGNALING PATHWAY	GOBP	GO:0060337	EGR1|IRF1	2	0.124343	0.190713
CELLULAR RESPONSE TO NUTRIENT LEVELS	GOBP	GO:0031669	CDKN1A|NCOA1|PIM1	3	0.12613	0.192218
MITOTIC CELL CYCLE CHECKPOINT	GOBP	GO:0007093	CDKN1A|E2F1|PRKDC	3	0.12613	0.192218
T CELL COSTIMULATION	GOBP	GO:0031295	LYN|PTPN6	2	0.128696	0.194162
RESPONSE TO TUMOR NECROSIS FACTOR	GOBP	GO:0034612	CCL2|CHUK|RELA|TNFRSF1B	4	0.12883	0.194162
G ALPHA (I) SIGNALLING EVENTS	REACTOME DATABASE ID RELEASE 62	418594	CXCL2|CXCR4|RGS1	3	0.129035	0.194162
POSITIVE REGULATION OF ERK1 AND ERK2 CASCADE	GOBP	GO:0070374	CCL2|HMGB1|PLA2G2A	3	0.129035	0.194162
JNK CASCADE	GOBP	GO:0007254	PTGER4|TRIB1	2	0.133085	0.198012
LYMPHOCYTE COSTIMULATION	GOBP	GO:0031294	LYN|PTPN6	2	0.133085	0.198012
DETECTION OF BIOTIC STIMULUS	GOBP	GO:0009595	LBP	1	0.134159	0.198012
FUCOSYLATION	GOBP	GO:0036065	SPON1	1	0.134159	0.198012
PROTEIN O-LINKED FUCOSYLATION	GOBP	GO:0036066	SPON1	1	0.134159	0.198012
REGULATION OF B CELL DIFFERENTIATION	GOBP	GO:0045577	SYK	1	0.134159	0.198012
DNA INTEGRITY CHECKPOINT	GOBP	GO:0031570	CDKN1A|E2F1|PRKDC	3	0.134914	0.198012
GASTRIN-CREB SIGNALLING PATHWAY VIA PKC AND MAPK	REACTOME	R-HSA-881907.1	HBEGF|PROK2|RGS2	3	0.134914	0.198012
GLYCOSAMINOGLYCAN METABOLIC PROCESS	GOBP	GO:0030203	IL1B|LUM|VCAN	3	0.140885	0.205201
ADAPTIVE IMMUNE RESPONSE BASED ON SOMATIC RECOMBINATION OF IMMUNE RECEPTORS BUILT FROM IMMUNOGLOBULIN SUPERFAMILY DOMAINS	GOBP	GO:0002460	HMGB1|IL6	2	0.141963	0.205201
NEGATIVE REGULATION OF PROTEIN SECRETION	GOBP	GO:0050709	IL1B|PTGER4	2	0.141963	0.205201
O-LINKED GLYCOSYLATION	REACTOME	R-HSA-5173105.3	SPON1|THBS2	2	0.141963	0.205201
RESPONSE TO TYPE I INTERFERON	GOBP	GO:0034340	EGR1|IRF1	2	0.141963	0.205201
CELLULAR ZINC ION HOMEOSTASIS	GOBP	GO:0006882	S100A8	1	0.145433	0.205241
NEGATIVE REGULATION OF B CELL ACTIVATION	GOBP	GO:0050869	LYN	1	0.145433	0.205241
NEGATIVE REGULATION OF INTERFERON-GAMMA PRODUCTION	GOBP	GO:0032689	HMGB1	1	0.145433	0.205241
POSITIVE REGULATION OF INTERLEUKIN-10 PRODUCTION	GOBP	GO:0032733	HMGB1	1	0.145433	0.205241
REGULATION OF CELLULAR EXTRAVASATION	GOBP	GO:0002691	PTGER4	1	0.145433	0.205241
REGULATION OF TYPE 2 IMMUNE RESPONSE	GOBP	GO:0002828	IL6	1	0.145433	0.205241
T CELL SELECTION	GOBP	GO:0045058	IL6	1	0.145433	0.205241
ZINC ION HOMEOSTASIS	GOBP	GO:0055069	S100A8	1	0.145433	0.205241
CYTOKINE PRODUCTION	GOBP	GO:0001816	HMGB1|S100A8	2	0.146449	0.206065
NEGATIVE REGULATION OF PEPTIDE SECRETION	GOBP	GO:0002792	IL1B|PTGER4	2	0.150964	0.211794
AMINOGLYCAN METABOLIC PROCESS	GOBP	GO:0006022	IL1B|LUM|VCAN	3	0.15619	0.215214
CELL FATE DETERMINATION	GOBP	GO:0001709	KLF4	1	0.15656	0.215214
LYMPHOCYTE HOMEOSTASIS	GOBP	GO:0002260	LYN	1	0.15656	0.215214
POSITIVE REGULATION OF INTERLEUKIN-4 PRODUCTION	GOBP	GO:0032753	CEBPB	1	0.15656	0.215214
POSITIVE REGULATION OF MONONUCLEAR CELL MIGRATION	GOBP	GO:0071677	HMGB1	1	0.15656	0.215214
T CELL MIGRATION	GOBP	GO:0072678	CCL2	1	0.15656	0.215214
TNFS BIND THEIR PHYSIOLOGICAL RECEPTORS	REACTOME	R-HSA-5669034.2	TNFRSF1B	1	0.15656	0.215214
INTERFERON-GAMMA-MEDIATED SIGNALING PATHWAY	GOBP	GO:0060333	HCK|IRF1	2	0.160076	0.219414
NEGATIVE REGULATION OF PROTEIN TRANSPORT	GOBP	GO:0051224	GSK3B|IL1B|PTGER4	3	0.162453	0.221401
PEPTIDYL-SERINE PHOSPHORYLATION	GOBP	GO:0018105	CHUK|GSK3B|PRKDC	3	0.162453	0.221401
APOPTOTIC CELL CLEARANCE	GOBP	GO:0043277	HMGB1	1	0.167544	0.223862
POSITIVE REGULATION OF BLOOD COAGULATION	GOBP	GO:0030194	PDPN	1	0.167544	0.223862
POSITIVE REGULATION OF COAGULATION	GOBP	GO:0050820	PDPN	1	0.167544	0.223862
POSITIVE REGULATION OF HEMOSTASIS	GOBP	GO:1900048	PDPN	1	0.167544	0.223862
POSITIVE REGULATION OF LIPID STORAGE	GOBP	GO:0010884	NFKB1	1	0.167544	0.223862
POSITIVE REGULATION OF RHO PROTEIN SIGNAL TRANSDUCTION	GOBP	GO:0035025	COL3A1	1	0.167544	0.223862
REGULATION OF TRANSLATION IN RESPONSE TO STRESS	GOBP	GO:0043555	PPP1R15A	1	0.167544	0.223862
NEGATIVE REGULATION OF ESTABLISHMENT OF PROTEIN LOCALIZATION	GOBP	GO:1904950	GSK3B|IL1B|PTGER4	3	0.171989	0.229158
REGULATION OF ANTIGEN PROCESSING AND PRESENTATION	GOBP	GO:0002577	LILRB2	1	0.178387	0.234671
REGULATION OF INTERLEUKIN-4 PRODUCTION	GOBP	GO:0032673	CEBPB	1	0.178387	0.234671
SUPEROXIDE METABOLIC PROCESS	GOBP	GO:0006801	CYBB	1	0.178387	0.234671
NEGATIVE REGULATION OF HEMOPOIESIS	GOBP	GO:1903707	HMGB1|IRF1	2	0.178586	0.234671
PEPTIDE SECRETION	GOBP	GO:0002790	HMGB1|IL6	2	0.178586	0.234671
RECEPTOR-MEDIATED ENDOCYTOSIS	GOBP	GO:0006898	ITGB2|SORL1|SYK	3	0.181681	0.238083
REGULATION OF MUSCLE CONTRACTION	GOBP	GO:0006937	PROK2|RGS2	2	0.187963	0.24564
POSITIVE REGULATION OF CELL CYCLE ARREST	GOBP	GO:0071158	CDKN1A|E2F1	2	0.192678	0.251113
PEPTIDYL-SERINE MODIFICATION	GOBP	GO:0018209	CHUK|GSK3B|PRKDC	3	0.194829	0.253225
REGULATION OF STRESS-ACTIVATED MAPK CASCADE	GOBP	GO:0032872	GADD45B|HMGB1|IL1B	3	0.198153	0.255321
POSITIVE REGULATION OF INTERLEUKIN-2 PRODUCTION	GOBP	GO:0032743	IL1B	1	0.199654	0.255321
POSITIVE REGULATION OF NEUTROPHIL MIGRATION	GOBP	GO:1902624	CXCL2	1	0.199654	0.255321
POSITIVE REGULATION OF VASCULAR ENDOTHELIAL GROWTH FACTOR PRODUCTION	GOBP	GO:0010575	IL1B	1	0.199654	0.255321
REGULATION OF CD4-POSITIVE, ALPHA-BETA T CELL DIFFERENTIATION	GOBP	GO:0043370	HMGB1	1	0.199654	0.255321
REGULATION OF INTERLEUKIN-10 PRODUCTION	GOBP	GO:0032653	HMGB1	1	0.199654	0.255321
NEGATIVE REGULATION OF TOLL-LIKE RECEPTOR SIGNALING PATHWAY	GOBP	GO:0034122	LYN	1	0.210082	0.265806
PHAGOCYTOSIS, ENGULFMENT	GOBP	GO:0006911	ITGB2	1	0.210082	0.265806
REGULATION OF INTERFERON-GAMMA-MEDIATED SIGNALING PATHWAY	GOBP	GO:0060334	SOCS3	1	0.210082	0.265806
REGULATION OF RESPONSE TO INTERFERON-GAMMA	GOBP	GO:0060330	SOCS3	1	0.210082	0.265806
CELL CYCLE CHECKPOINT	GOBP	GO:0000075	CDKN1A|E2F1|PRKDC	3	0.214974	0.271276
NEGATIVE REGULATION OF SECRETION BY CELL	GOBP	GO:1903531	IL1B|PTGER4	2	0.216462	0.272434
INTERLEUKIN RECEPTOR SHC SIGNALING	REACTOME DATABASE ID RELEASE 62	912526	PTPN6	1	0.220375	0.275902
POSITIVE REGULATION OF INTERLEUKIN-1 SECRETION	GOBP	GO:0050716	HMGB1	1	0.220375	0.275902
MUSCLE SYSTEM PROCESS	GOBP	GO:0003012	IGF1|IL1B|RGS2	3	0.225211	0.281219
CYTOKINE SECRETION	GOBP	GO:0050663	HMGB1	1	0.230535	0.286029
POSITIVE REGULATION OF MYELOID LEUKOCYTE DIFFERENTIATION	GOBP	GO:0002763	HCLS1	1	0.230535	0.286029
IMMUNOREGULATORY INTERACTIONS BETWEEN A LYMPHOID AND A NON-LYMPHOID CELL	REACTOME DATABASE ID RELEASE 62	198933	ITGB2|LILRB2	2	0.230862	0.286029
NEGATIVE REGULATION OF SECRETION	GOBP	GO:0051048	IL1B|PTGER4	2	0.235677	0.291238
B CELL RECEPTOR SIGNALING PATHWAY	GOBP	GO:0050853	SYK	1	0.240565	0.293477
PERIPHERAL NERVOUS SYSTEM DEVELOPMENT	GOBP	GO:0007422	EGR2	1	0.240565	0.293477
POSITIVE REGULATION OF INTERLEUKIN-1 BETA PRODUCTION	GOBP	GO:0032731	EGR1	1	0.240565	0.293477
REGULATION OF CD4-POSITIVE, ALPHA-BETA T CELL ACTIVATION	GOBP	GO:2000514	HMGB1	1	0.240565	0.293477
REGULATION OF OSTEOCLAST DIFFERENTIATION	GOBP	GO:0045670	CEBPB	1	0.240565	0.293477
REGULATION OF METAL ION TRANSPORT	GOBP	GO:0010959	CCL2|CTNNB1|LILRB2	3	0.249449	0.302459
NEGATIVE REGULATION OF TUMOR NECROSIS FACTOR PRODUCTION	GOBP	GO:0032720	LBP	1	0.250464	0.302459
NEGATIVE REGULATION OF TUMOR NECROSIS FACTOR SUPERFAMILY CYTOKINE PRODUCTION	GOBP	GO:1903556	LBP	1	0.250464	0.302459
REGULATION OF NEUTROPHIL MIGRATION	GOBP	GO:1902622	CXCL2	1	0.250464	0.302459
PHOSPHATIDYLINOSITOL-MEDIATED SIGNALING	GOBP	GO:0048015	HBEGF|IGF1	2	0.254987	0.307143
POSITIVE REGULATION OF ALPHA-BETA T CELL ACTIVATION	GOBP	GO:0046635	SYK	1	0.260236	0.311891
REGULATION OF ALPHA-BETA T CELL DIFFERENTIATION	GOBP	GO:0046637	HMGB1	1	0.260236	0.311891
REGULATION OF INTERLEUKIN-1 SECRETION	GOBP	GO:0050704	HMGB1	1	0.269882	0.320233
REGULATION OF INTERLEUKIN-12 PRODUCTION	GOBP	GO:0032655	HMGB1	1	0.269882	0.320233
REGULATION OF LYMPHOCYTE APOPTOTIC PROCESS	GOBP	GO:0070228	LYN	1	0.269882	0.320233
THE ROLE OF NEF IN HIV-1 REPLICATION AND DISEASE PATHOGENESIS	REACTOME DATABASE ID RELEASE 62	164952	HCK	1	0.269882	0.320233
UNFOLDED PROTEIN RESPONSE (UPR)	REACTOME	R-HSA-381119.2	ATF3|CCL2	2	0.274333	0.324706
CD28 CO-STIMULATION	REACTOME DATABASE ID RELEASE 62	389356	LYN	1	0.279403	0.327457
POSITIVE REGULATION OF T CELL DIFFERENTIATION	GOBP	GO:0045582	LILRB2	1	0.279403	0.327457
REGULATION OF DEFENSE RESPONSE TO VIRUS BY VIRUS	GOBP	GO:0050690	HCK	1	0.279403	0.327457
REGULATION OF LYMPHOCYTE MIGRATION	GOBP	GO:2000401	CCL2	1	0.279403	0.327457
MUSCLE STRUCTURE DEVELOPMENT	GOBP	GO:0061061	EGR3|HBEGF|IGF1	3	0.281154	0.328702
PLASMA LIPOPROTEIN PARTICLE ORGANIZATION	GOBP	GO:0071827	PLA2G2A	1	0.288801	0.335995
TRIF-DEPENDENT TOLL-LIKE RECEPTOR SIGNALING PATHWAY	GOBP	GO:0035666	CHUK	1	0.288801	0.335995
MITOCHONDRIAL MEMBRANE ORGANIZATION	GOBP	GO:0007006	E2F1|GSK3B	2	0.293661	0.340819
NOD1 2 SIGNALING PATHWAY	REACTOME	R-HSA-168638.1	CHUK	1	0.298077	0.342253
PROTEIN-LIPID COMPLEX SUBUNIT ORGANIZATION	GOBP	GO:0071825	PLA2G2A	1	0.298077	0.342253
REGULATION OF B CELL PROLIFERATION	GOBP	GO:0030888	LYN	1	0.298077	0.342253
REGULATION OF INTERLEUKIN-1 BETA PRODUCTION	GOBP	GO:0032651	EGR1	1	0.298077	0.342253
G ALPHA (Q) SIGNALLING EVENTS	REACTOME	R-HSA-416476.6	PROK2|RGS2	2	0.298485	0.342253
NEGATIVE REGULATION OF CYTOKINE SECRETION	GOBP	GO:0050710	PTGER4	1	0.307234	0.35144
ENDOPLASMIC RETICULUM UNFOLDED PROTEIN RESPONSE	GOBP	GO:0030968	ATF3|CCL2	2	0.308117	0.351608
LIPOPROTEIN BIOSYNTHETIC PROCESS	GOBP	GO:0042158	FCGR3B|VNN2	2	0.312925	0.355393
PROTEIN LIPIDATION	GOBP	GO:0006497	FCGR3B|VNN2	2	0.312925	0.355393
MYD88-INDEPENDENT TOLL-LIKE RECEPTOR SIGNALING PATHWAY	GOBP	GO:0002756	CHUK	1	0.316272	0.357492
POSITIVE REGULATION OF INTERFERON-GAMMA PRODUCTION	GOBP	GO:0032729	IL1B	1	0.316272	0.357492
CONSTITUTIVE SIGNALING BY ABERRANT PI3K IN CANCER	REACTOME DATABASE ID RELEASE 62	2219530	HBEGF	1	0.325193	0.366708
CELLULAR RESPONSE TO UNFOLDED PROTEIN	GOBP	GO:0034620	ATF3|CCL2	2	0.332079	0.372238
OVARIAN TUMOR DOMAIN PROTEASES	REACTOME DATABASE ID RELEASE 62	5689896	ESR1	1	0.334	0.372238
POSITIVE REGULATION OF NIK/NF-KAPPAB SIGNALING	GOBP	GO:1901224	RELA	1	0.334	0.372238
POSITIVE REGULATION OF TUMOR NECROSIS FACTOR PRODUCTION	GOBP	GO:0032760	LBP	1	0.334	0.372238
REGULATION OF EXTRINSIC APOPTOTIC SIGNALING PATHWAY VIA DEATH DOMAIN RECEPTORS	GOBP	GO:1902041	ATF3	1	0.334	0.372238
LIPOPROTEIN METABOLIC PROCESS	GOBP	GO:0042157	FCGR3B|VNN2	2	0.341603	0.379267
B CELL DIFFERENTIATION	GOBP	GO:0030183	KLF6	1	0.342692	0.379267
LYMPHOCYTE MIGRATION	GOBP	GO:0072676	CCL2	1	0.342692	0.379267
POSITIVE REGULATION OF TUMOR NECROSIS FACTOR SUPERFAMILY CYTOKINE PRODUCTION	GOBP	GO:1903557	LBP	1	0.351272	0.387862
NEGATIVE REGULATION OF I-KAPPAB KINASE/NF-KAPPAB SIGNALING	GOBP	GO:0043124	ESR1	1	0.35974	0.396296
REGULATION OF RHO PROTEIN SIGNAL TRANSDUCTION	GOBP	GO:0035023	COL3A1	1	0.3681	0.40457
ACTIN-MEDIATED CELL CONTRACTION	GOBP	GO:0070252	PDPN	1	0.376351	0.411742
TNF SIGNALING	REACTOME DATABASE ID RELEASE 62	75893	CHUK	1	0.376351	0.411742
DNA DAMAGE RECOGNITION IN GG-NER	REACTOME DATABASE ID RELEASE 62	5696394	RUVBL1	1	0.392534	0.428464
STRIATED MUSCLE CELL DEVELOPMENT	GOBP	GO:0055002	IGF1	1	0.400469	0.436127
CELLULAR RESPONSE TO TOPOLOGICALLY INCORRECT PROTEIN	GOBP	GO:0035967	ATF3|CCL2	2	0.402324	0.43715
DEATH RECEPTOR SIGNALLING	REACTOME	R-HSA-73887.2	CHUK	1	0.408301	0.441632
PYRUVATE METABOLISM AND CITRIC ACID (TCA) CYCLE	REACTOME DATABASE ID RELEASE 62	71406	RXRA	1	0.408301	0.441632
REGULATION OF NIK/NF-KAPPAB SIGNALING	GOBP	GO:1901222	RELA	1	0.416032	0.448976
POSITIVE REGULATION OF MYELOID CELL DIFFERENTIATION	GOBP	GO:0045639	HCLS1	1	0.423663	0.456179
CELLULAR RESPONSE TO INTERLEUKIN-12	GOBP	GO:0071349	LCP1	1	0.43863	0.469117
INTERLEUKIN-12-MEDIATED SIGNALING PATHWAY	GOBP	GO:0035722	LCP1	1	0.43863	0.469117
RESPONSE TO INTERLEUKIN-12	GOBP	GO:0070671	LCP1	1	0.43863	0.469117
INTERLEUKIN-12 FAMILY SIGNALING	REACTOME DATABASE ID RELEASE 62	447115	LCP1	1	0.445968	0.475898
CARBOHYDRATE DERIVATIVE CATABOLIC PROCESS	GOBP	GO:1901136	LUM|VCAN	2	0.455991	0.485509
REGULATION OF PLASMA LIPOPROTEIN PARTICLE LEVELS	GOBP	GO:0097006	PLA2G2A	1	0.46036	0.489069
CELL JUNCTION ORGANIZATION	REACTOME DATABASE ID RELEASE 62	446728	CLDN11	1	0.474382	0.502845
ACTIN FILAMENT-BASED MOVEMENT	GOBP	GO:0030048	PDPN	1	0.481257	0.507875
STRIATED MUSCLE CELL DIFFERENTIATION	GOBP	GO:0051146	IGF1	1	0.481257	0.507875
REGULATION OF RECEPTOR-MEDIATED ENDOCYTOSIS	GOBP	GO:0048259	DAB2	1	0.488043	0.512768
REGULATION OF TUMOR NECROSIS FACTOR PRODUCTION	GOBP	GO:0032680	LBP	1	0.488043	0.512768
B CELL ACTIVATION	GOBP	GO:0042113	KLF6	1	0.501352	0.524441
REGULATION OF TUMOR NECROSIS FACTOR SUPERFAMILY CYTOKINE PRODUCTION	GOBP	GO:1903555	LBP	1	0.501352	0.524441
PROTEIN SECRETION	GOBP	GO:0009306	HMGB1	1	0.514318	0.536827
PURINE RIBONUCLEOTIDE BIOSYNTHETIC PROCESS	GOBP	GO:0009152	PAPSS2	1	0.54529	0.567912
DEGRADATION OF THE EXTRACELLULAR MATRIX	REACTOME DATABASE ID RELEASE 62	1474228	MMP25	1	0.557124	0.577713
RIBONUCLEOTIDE BIOSYNTHETIC PROCESS	GOBP	GO:0009260	PAPSS2	1	0.557124	0.577713
NGF SIGNALLING VIA TRKA FROM THE PLASMA MEMBRANE	REACTOME DATABASE ID RELEASE 62	187037	DUSP6	1	0.568652	0.587115
RIBOSE PHOSPHATE BIOSYNTHETIC PROCESS	GOBP	GO:0046390	PAPSS2	1	0.568652	0.587115
PURINE NUCLEOTIDE BIOSYNTHETIC PROCESS	GOBP	GO:0006164	PAPSS2	1	0.574305	0.59167
DNA PACKAGING	GOBP	GO:0006323	RUVBL1	1	0.636669	0.654506
REGULATION OF HEART CONTRACTION	GOBP	GO:0008016	RGS2	1	0.742428	0.761588
SELENOAMINO ACID METABOLISM	REACTOME DATABASE ID RELEASE 62	2408522	PAPSS2	1	0.75247	0.770232
PROTEIN LOCALIZATION TO ENDOPLASMIC RETICULUM	GOBP	GO:0070972	PPP1R15A	1	0.771403	0.787922
REGULATION OF BLOOD CIRCULATION	GOBP	GO:1903522	RGS2	1	0.780325	0.795331
INFLUENZA VIRAL RNA TRANSCRIPTION AND REPLICATION	REACTOME	R-HSA-168273.2	POLR2A	1	0.807644	0.82142
INFLUENZA LIFE CYCLE	REACTOME DATABASE ID RELEASE 62	168255	POLR2A	1	0.827053	0.83937
THE CITRIC ACID (TCA) CYCLE AND RESPIRATORY ELECTRON TRANSPORT	REACTOME DATABASE ID RELEASE 62	1428517	RXRA	1	0.836016	0.846666
MACROMOLECULE GLYCOSYLATION	GOBP	GO:0043413	SPON1	1	0.840324	0.84743
PROTEIN GLYCOSYLATION	GOBP	GO:0006486	SPON1	1	0.840324	0.84743
INFLUENZA INFECTION	REACTOME	R-HSA-168254.1	POLR2A	1	0.846576	0.851934
GLYCOSYLATION	GOBP	GO:0070085	SPON1	1	0.848605	0.852178
ENERGY DERIVATION BY OXIDATION OF ORGANIC COMPOUNDS	GOBP	GO:0015980	GSK3B	1	0.860236	0.862043
INORGANIC ION TRANSMEMBRANE TRANSPORT	GOBP	GO:0098660	CLIC6	1	0.862087	0.862087

## Sheet: SPIB
Data Supplement 2 | The table shows the results of the hypergeometric test used to assess the significance of the association between the transcriptional clusters of the "hub" TFs and GO-BP/pathways of the enrichment network obtained by GSEA. We deemed as strongly significant those gene-sets that stood correction for multiple testing (adj. P-value<0.01; green highlighted) and overlap size thresho…
GO-BP/Pathway	Database	Database ID	Overlap genes	Overlap size	Hypergeom P-value	adj P-value
INTERLEUKIN-4 AND 13 SIGNALING	REACTOME DATABASE ID RELEASE 62	6785807	CCL2|CDKN1A|COL1A2|FOS|HMOX1|IL1B|IL6|ITGB2|JUNB|MCL1|PIM1|SOCS3|TNFRSF1B	13	2.3905e-12	1.11135e-09
CELL CHEMOTAXIS	GOBP	GO:0060326	CCL2|CCL8|CXCR4|EGR3|HBEGF|IL6|ITGB2|NCKAP1L|S100A8|S100A9|SYK	11	1.33089e-08	3.09225e-06
GRANULOCYTE CHEMOTAXIS	GOBP	GO:0071621	CCL2|CCL8|ITGB2|NCKAP1L|S100A8|S100A9|SYK	7	6.15676e-08	3.5805e-06
INTEGRIN-MEDIATED SIGNALING PATHWAY	GOBP	GO:0007229	ADAMTS1|COL3A1|DAB2|FGR|HCK|ITGB2|PLEK|SYK	8	5.9526e-08	3.5805e-06
LEUKOCYTE CHEMOTAXIS	GOBP	GO:0030595	CCL2|CCL8|CXCR4|IL6|ITGB2|NCKAP1L|S100A8|S100A9|SYK	9	3.28396e-08	3.5805e-06
MYELOID LEUKOCYTE MIGRATION	GOBP	GO:0097529	CCL2|CCL8|IL6|ITGB2|NCKAP1L|S100A8|S100A9|SYK	8	3.40773e-08	3.5805e-06
NEUTROPHIL CHEMOTAXIS	GOBP	GO:0030593	CCL2|CCL8|ITGB2|NCKAP1L|S100A8|S100A9|SYK	7	4.81366e-08	3.5805e-06
NEUTROPHIL MIGRATION	GOBP	GO:1990266	CCL2|CCL8|ITGB2|NCKAP1L|S100A8|S100A9|SYK	7	6.15676e-08	3.5805e-06
GRANULOCYTE MIGRATION	GOBP	GO:0097530	CCL2|CCL8|ITGB2|NCKAP1L|S100A8|S100A9|SYK	7	7.80348e-08	3.91065e-06
PLATELET ACTIVATION	GOBP	GO:0030168	COL1A1|COL1A2|COL3A1|IL6|LYN|MAPK3|PDPN|PLEK|PTPN6|SYK	10	8.41355e-08	3.91065e-06
CELLULAR RESPONSE TO BIOTIC STIMULUS	GOBP	GO:0071216	CCL2|CD14|GSK3B|HCK|IL1B|IL6|LYN|SYK|TNFRSF1B	9	3.02742e-07	1.28086e-05
RESPONSE TO LIPOPOLYSACCHARIDE	GOBP	GO:0032496	CCL2|CD14|HCK|IL1B|IL6|JUN|JUNB|LYN|TNFRSF1B|TRIB1	10	3.78895e-07	1.46863e-05
DEFENSE RESPONSE TO BACTERIUM	GOBP	GO:0042742	CEBPB|FGR|IL6|LYZ|PLA2G2A|S100A8|S100A9|SYK	8	5.08189e-07	1.81708e-05
REGULATION OF ERK1 AND ERK2 CASCADE	GOBP	GO:0070372	CCL2|CCL8|CYR61|DUSP6|IL1B|LYN|MAPK3|PLA2G2A|PTPN6|SPRY1|SYK	11	5.7437e-07	1.9065e-05
RESPONSE TO MOLECULE OF BACTERIAL ORIGIN	GOBP	GO:0002237	CCL2|CD14|HCK|IL1B|IL6|JUN|JUNB|LYN|TNFRSF1B|TRIB1	10	8.31231e-07	2.5761e-05
REGULATION OF PHAGOCYTOSIS	GOBP	GO:0050764	CCL2|FGR|HCK|IL1B|NCKAP1L|SYK	6	3.80803e-06	0.000104215
CELLULAR RESPONSE TO LIPOPOLYSACCHARIDE	GOBP	GO:0071222	CCL2|CD14|HCK|IL1B|IL6|LYN|TNFRSF1B	7	5.39835e-06	0.0001395
PROTEIN AUTOPHOSPHORYLATION	GOBP	GO:0046777	FGR|GSK3B|HCK|LYN|MAPK3|PIM1|PIM2|SIK1|SYK	9	9.71663e-06	0.00022599
REGULATION OF LYMPHOCYTE PROLIFERATION	GOBP	GO:0050670	CEBPB|IL1B|IL6|IRF1|LYN|MNDA|NCKAP1L|SYK	8	1.05304e-05	0.0002325
CELLULAR RESPONSE TO MOLECULE OF BACTERIAL ORIGIN	GOBP	GO:0071219	CCL2|CD14|HCK|IL1B|IL6|LYN|TNFRSF1B	7	1.1669e-05	0.000236543
REGULATION OF MONONUCLEAR CELL PROLIFERATION	GOBP	GO:0032944	CEBPB|IL1B|IL6|IRF1|LYN|MNDA|NCKAP1L|SYK	8	1.14442e-05	0.000236543
REGULATION OF LEUKOCYTE PROLIFERATION	GOBP	GO:0070663	CEBPB|IL1B|IL6|IRF1|LYN|MNDA|NCKAP1L|SYK	8	1.45964e-05	0.000282875
DEFENSE RESPONSE TO OTHER ORGANISM	GOBP	GO:0098542	CEBPB|FGR|IL6|IRF1|LYZ|PLA2G2A|S100A8|S100A9|SYK	9	1.56475e-05	0.00029016
PEPTIDYL-TYROSINE PHOSPHORYLATION	GOBP	GO:0018108	FGR|HCK|LYN|MAPK3|PTPN6|SYK	6	3.80504e-05	0.00059055
RESPONSE TO MECHANICAL STIMULUS	GOBP	GO:0009612	IL1B|IRF1|JUN|JUNB|MAPK3|PTGER4	6	4.71248e-05	0.000684422
PEPTIDYL-TYROSINE MODIFICATION	GOBP	GO:0018212	FGR|HCK|LYN|MAPK3|PTPN6|SYK	6	5.22702e-05	0.000736955
POSITIVE REGULATION OF INFLAMMATORY RESPONSE	GOBP	GO:0050729	IL1B|IL6|PLA2G2A|PTGER4|S100A8|S100A9	6	5.78557e-05	0.000791868
PHAGOCYTOSIS	GOBP	GO:0006909	CD14|FGR|HCK|ITGB2|LYN|MAPK3|NCKAP1L|SYK	8	7.25513e-05	0.00093775
REGULATION OF T CELL PROLIFERATION	GOBP	GO:0042129	CEBPB|IL1B|IL6|IRF1|NCKAP1L|SYK	6	0.000102206	0.00121615
FC-GAMMA RECEPTOR SIGNALING PATHWAY INVOLVED IN PHAGOCYTOSIS	GOBP	GO:0038096	FGR|HCK|LYN|MAPK3|NCKAP1L|SYK	6	0.000111691	0.00127024
IMMUNE RESPONSE-REGULATING CELL SURFACE RECEPTOR SIGNALING PATHWAY INVOLVED IN PHAGOCYTOSIS	GOBP	GO:0002433	FGR|HCK|LYN|MAPK3|NCKAP1L|SYK	6	0.000111691	0.00127024
FC RECEPTOR MEDIATED STIMULATORY SIGNALING PATHWAY	GOBP	GO:0002431	FGR|HCK|LYN|MAPK3|NCKAP1L|SYK	6	0.000121863	0.00128932
FC-GAMMA RECEPTOR SIGNALING PATHWAY	GOBP	GO:0038094	FGR|HCK|LYN|MAPK3|NCKAP1L|SYK	6	0.000121863	0.00128932
TOLL-LIKE RECEPTORS CASCADES	REACTOME DATABASE ID RELEASE 62	168898	CD14|DUSP6|FOS|ITGB2|JUN|MAPK3|S100A8|S100A9	8	0.000145038	0.00143457
REGULATION OF LEUKOCYTE MEDIATED IMMUNITY	GOBP	GO:0002703	FGR|IL1B|IL6|ITGB2|LYN|SYK	6	0.000156857	0.00152094
POSITIVE REGULATION OF CELL-CELL ADHESION	GOBP	GO:0022409	CCL2|IL1B|IL6|LYN|NCKAP1L|PDPN|PTPN6|SYK	8	0.000179577	0.00170798
REGULATION OF WOUND HEALING	GOBP	GO:0061041	HBEGF|LYN|PDPN|PLAU|PLEK|SYK	6	0.000184296	0.00170798
FCGAMMA RECEPTOR (FCGR) DEPENDENT PHAGOCYTOSIS	REACTOME	R-HSA-2029480.1	FGR|HCK|LYN|MAPK3|NCKAP1L|SYK	6	0.000199369	0.00174164
HUMORAL IMMUNE RESPONSE	GOBP	GO:0006959	CCL2|IL6|LYZ|PLA2G2A|S100A8|S100A9	6	0.000232426	0.00189263
REGULATION OF PEPTIDYL-TYROSINE PHOSPHORYLATION	GOBP	GO:0050730	HCLS1|IL6|ITGB2|LYN|PTPN6|SFRP2|SOCS3	7	0.000273268	0.00211575
REGULATION OF RESPONSE TO WOUNDING	GOBP	GO:1903034	HBEGF|LYN|PDPN|PLAU|PLEK|SYK	6	0.000289952	0.00221066
POSITIVE REGULATION OF IMMUNE EFFECTOR PROCESS	GOBP	GO:0002699	FGR|IL1B|IL6|ITGB2|LYN|SYK	6	0.000383423	0.00278273
POSITIVE REGULATION OF T CELL ACTIVATION	GOBP	GO:0050870	CCL2|IL1B|IL6|LYN|NCKAP1L|PTPN6|SYK	7	0.000449885	0.00317045
POSITIVE REGULATION OF LEUKOCYTE CELL-CELL ADHESION	GOBP	GO:1903039	CCL2|IL1B|IL6|LYN|NCKAP1L|PTPN6|SYK	7	0.000525709	0.00363794
REGULATION OF LEUKOCYTE MIGRATION	GOBP	GO:0002685	CCL2|HMOX1|IL6|LYN|NCKAP1L|PTGER4	6	0.000531708	0.00363794
REGULATION OF MYELOID CELL DIFFERENTIATION	GOBP	GO:0045637	CEBPB|CREBBP|EVI2B|HCLS1|LYN|NCKAP1L|SPI1	7	0.000611394	0.00399771
REGULATION OF ENDOCYTOSIS	GOBP	GO:0030100	CCL2|DAB2|FGR|HCK|IL1B|NCKAP1L|SYK	7	0.000854793	0.00491652
REGULATION OF PHOSPHATIDYLINOSITOL 3-KINASE SIGNALING	GOBP	GO:0014066	FGR|HBEGF|HCLS1|IER3|MAPK3|PTPN6	6	0.000810228	0.00491652
POSITIVE REGULATION OF RESPONSE TO EXTERNAL STIMULUS	GOBP	GO:0032103	IL1B|IL6|NCKAP1L|PLA2G2A|PTGER4|S100A8|S100A9	7	0.00111939	0.0061237
CELLULAR RESPONSE TO EXTERNAL STIMULUS	GOBP	GO:0071496	CDKN1A|IL1B|IRF1|MAPK3|NR4A2|PIM1|PTGER4	7	0.00127384	0.00643841
REGULATION OF LEUKOCYTE DIFFERENTIATION	GOBP	GO:1902105	CEBPB|EVI2B|HCLS1|IRF1|NCKAP1L|SYK	6	0.00138931	0.00694657
POSITIVE REGULATION OF LYMPHOCYTE ACTIVATION	GOBP	GO:0051251	CCL2|IL1B|IL6|LYN|NCKAP1L|PTPN6|SYK	7	0.00163261	0.00782644
TOLL LIKE RECEPTOR 4 (TLR4) CASCADE	REACTOME	R-HSA-166016.1	CD14|DUSP6|FOS|ITGB2|JUN|MAPK3	6	0.00195307	0.00899184
REGULATION OF INFLAMMATORY RESPONSE	GOBP	GO:0050727	HCK|IL1B|IL6|PLA2G2A|PTGER4|S100A8|S100A9	7	0.00214585	0.00978254
FCGR ACTIVATION	REACTOME	R-HSA-2029481.1	FGR|HCK|LYN|SYK	4	2.38002e-06	6.91687e-05
FCERI MEDIATED MAPK ACTIVATION	REACTOME DATABASE ID RELEASE 62	2871796	FOS|JUN|LYN|MAPK3|SYK	5	8.10868e-06	0.000198482
REGULATION OF CELL ADHESION MEDIATED BY INTEGRIN	GOBP	GO:0033628	LYN|NCKAP1L|PLAU|SFRP2|SYK	5	2.15994e-05	0.000386308
LIPOPOLYSACCHARIDE-MEDIATED SIGNALING PATHWAY	GOBP	GO:0031663	CCL2|HCK|IL1B|LYN	4	2.43881e-05	0.000420222
PEPTIDYL-TYROSINE AUTOPHOSPHORYLATION	GOBP	GO:0038083	FGR|HCK|LYN|MAPK3|SYK	5	2.56732e-05	0.000426804
LEUKOCYTE CELL-CELL ADHESION	GOBP	GO:0007159	IL1B|ITGB2|S100A8|S100A9|SYK	5	3.03197e-05	0.000485845
INTERLEUKIN-10 SIGNALING	REACTOME	R-HSA-6783783.2	CCL2|IL10RA|IL1B|IL6|TNFRSF1B	5	4.15512e-05	0.000624
ANTIMICROBIAL PEPTIDES	REACTOME DATABASE ID RELEASE 62	6803157	LYZ|PLA2G2A|S100A8|S100A9	4	6.67335e-05	0.000886157
DEFENSE RESPONSE TO GRAM-POSITIVE BACTERIUM	GOBP	GO:0050830	FGR|IL6|LYZ|PLA2G2A	4	8.26486e-05	0.00102545
POSITIVE REGULATION OF LEUKOCYTE MEDIATED IMMUNITY	GOBP	GO:0002705	FGR|IL1B|IL6|ITGB2|SYK	5	8.37874e-05	0.00102545
REGULATION OF MYELOID LEUKOCYTE MEDIATED IMMUNITY	GOBP	GO:0002886	FGR|ITGB2|LYN|SYK	4	0.000122496	0.00128932
LEUKOCYTE AGGREGATION	GOBP	GO:0070486	IL1B|S100A8|S100A9	3	0.000134964	0.00136467
POSITIVE REGULATION OF MYELOID LEUKOCYTE MEDIATED IMMUNITY	GOBP	GO:0002888	FGR|ITGB2|SYK	3	0.000134964	0.00136467
REGULATION OF BLOOD COAGULATION	GOBP	GO:0030193	LYN|PDPN|PLAU|PLEK|SYK	5	0.000190797	0.00170798
REGULATION OF HEMOSTASIS	GOBP	GO:1900046	LYN|PDPN|PLAU|PLEK|SYK	5	0.000190797	0.00170798
POSITIVE REGULATION OF CHEMOKINE PRODUCTION	GOBP	GO:0032722	EGR1|HMOX1|IL1B|IL6	4	0.000206044	0.00174164
REGULATION OF LEUKOCYTE DEGRANULATION	GOBP	GO:0043300	FGR|ITGB2|LYN|SYK	4	0.000206044	0.00174164
REGULATION OF COAGULATION	GOBP	GO:0050818	LYN|PDPN|PLAU|PLEK|SYK	5	0.000212039	0.00176036
POSITIVE REGULATION OF LEUKOCYTE DEGRANULATION	GOBP	GO:0043302	FGR|ITGB2|SYK	3	0.000260497	0.00204915
REGULATION OF B CELL ACTIVATION	GOBP	GO:0050864	IL6|LYN|MNDA|NCKAP1L|SYK	5	0.000259883	0.00204915
REGULATION OF TLR BY ENDOGENOUS LIGAND	REACTOME	R-HSA-5686938.3	CD14|S100A8|S100A9	3	0.000344299	0.00258
HOMEOSTASIS OF NUMBER OF CELLS	GOBP	GO:0048872	HCLS1|HMOX1|IL6|LYN|NCKAP1L	5	0.000379742	0.00278273
POSITIVE REGULATION OF NEURON DEATH	GOBP	GO:1901216	EGR1|FOS|GSK3B|MCL1	4	0.000426243	0.00304754
INTERLEUKIN-3, 5 AND GM-CSF SIGNALING	REACTOME DATABASE ID RELEASE 62	512988	HCK|LYN|PTPN6|SYK	4	0.000619089	0.00399771
POSITIVE REGULATION OF JAK-STAT CASCADE	GOBP	GO:0046427	HCLS1|IL6|LYN|SOCS3	4	0.000619089	0.00399771
POSITIVE REGULATION OF STAT CASCADE	GOBP	GO:1904894	HCLS1|IL6|LYN|SOCS3	4	0.000619089	0.00399771
EPIBOLY INVOLVED IN WOUND HEALING	GOBP	GO:0090505	CYR61|LCP1|PDPN	3	0.000693611	0.0043028
POSITIVE REGULATION OF LEUKOCYTE PROLIFERATION	GOBP	GO:0070665	IL1B|IL6|LYN|NCKAP1L|SYK	5	0.000684474	0.0043028
WOUND HEALING, SPREADING OF CELLS	GOBP	GO:0044319	CYR61|LCP1|PDPN	3	0.000693611	0.0043028
CELLULAR RESPONSE TO MECHANICAL STIMULUS	GOBP	GO:0071260	IL1B|IRF1|MAPK3|PTGER4	4	0.000866905	0.00491652
EPIBOLY	GOBP	GO:0090504	CYR61|LCP1|PDPN	3	0.00084624	0.00491652
REGULATION OF CHEMOKINE PRODUCTION	GOBP	GO:0032642	EGR1|HMOX1|IL1B|IL6	4	0.000866905	0.00491652
REGULATION OF SIGNALING BY CBL	REACTOME	R-HSA-912631.1	HCK|LYN|SYK	3	0.00084624	0.00491652
REGULATION OF TOLL-LIKE RECEPTOR SIGNALING PATHWAY	GOBP	GO:0034121	CD14|IRF1|LILRA2|LYN	4	0.000866905	0.00491652
DEFECTIVE B3GALTL CAUSES PETERS-PLUS SYNDROME (PPS)	REACTOME DATABASE ID RELEASE 62	5083635	ADAMTS1|SPON1|THBS2	3	0.00101863	0.00563886
SCAVENGING BY CLASS A RECEPTORS	REACTOME DATABASE ID RELEASE 62	3000480	COL1A1|COL1A2|COL3A1	3	0.00101863	0.00563886
COLLAGEN FIBRIL ORGANIZATION	GOBP	GO:0030199	COL1A1|COL1A2|COL3A1	3	0.00121172	0.00619178
GPVI-MEDIATED ACTIVATION CASCADE	REACTOME	R-HSA-114604.4	LYN|PDPN|PTPN6|SYK	4	0.00117754	0.00619178
NEGATIVE REGULATION OF TOLL-LIKE RECEPTOR SIGNALING PATHWAY	GOBP	GO:0034122	CD14|LILRA2|LYN	3	0.00121172	0.00619178
REGULATION OF CYTOKINE BIOSYNTHETIC PROCESS	GOBP	GO:0042035	EGR1|HMOX1|IL1B|IL6	4	0.00117754	0.00619178
REGULATION OF MAST CELL ACTIVATION INVOLVED IN IMMUNE RESPONSE	GOBP	GO:0033006	FGR|LYN|SYK	3	0.00121172	0.00619178
REGULATION OF MAST CELL DEGRANULATION	GOBP	GO:0043304	FGR|LYN|SYK	3	0.00121172	0.00619178
LEUKOCYTE HOMEOSTASIS	GOBP	GO:0001776	IL6|LYN|NCKAP1L	3	0.00142641	0.0069819
O-GLYCOSYLATION OF TSR DOMAIN-CONTAINING PROTEINS	REACTOME	R-HSA-5173214.1	ADAMTS1|SPON1|THBS2	3	0.00142641	0.0069819
POSITIVE REGULATION OF T CELL PROLIFERATION	GOBP	GO:0042102	IL1B|IL6|NCKAP1L|SYK	4	0.00155885	0.00755068
REGULATION OF MAST CELL ACTIVATION	GOBP	GO:0033003	FGR|LYN|SYK	3	0.00166354	0.00789335
TRAF6 MEDIATED INDUCTION OF PROINFLAMMATORY CYTOKINES	REACTOME	R-HSA-168180.1	CD14|DUSP6|FOS|JUN|MAPK3	5	0.00179858	0.00844788
B CELL RECEPTOR SIGNALING PATHWAY	GOBP	GO:0050853	MNDA|NCKAP1L|SYK	3	0.00192394	0.00894633
T CELL ACTIVATION INVOLVED IN IMMUNE RESPONSE	GOBP	GO:0002286	IL6|LCP1|PTGER4	3	0.00220838	0.00996988
COLLAGEN CHAIN TRIMERIZATION	REACTOME	R-HSA-8948216.2	COL1A1|COL1A2|COL3A1	3	0.0025176	0.0111494
DISEASES ASSOCIATED WITH O-GLYCOSYLATION OF PROTEINS	REACTOME	R-HSA-3906995.2	ADAMTS1|SPON1|THBS2	3	0.0025176	0.0111494
INTERFERON ALPHA BETA SIGNALING	REACTOME	R-HSA-909733.2	EGR1|IRF1|PTPN6|SOCS3	4	0.00276723	0.0120258
NEGATIVE REGULATION OF LYMPHOCYTE ACTIVATION	GOBP	GO:0051250	CEBPB|IRF1|LYN|MNDA	4	0.00276723	0.0120258
TRAF6 MEDIATED INDUCTION OF NFKB AND MAP KINASES UPON TLR7 8 OR 9 ACTIVATION	REACTOME DATABASE ID RELEASE 62	975138	CD14|DUSP6|FOS|JUN|MAPK3	5	0.00284467	0.0122479
MYD88 DEPENDENT CASCADE INITIATED ON ENDOSOME	REACTOME DATABASE ID RELEASE 62	975155	CD14|DUSP6|FOS|JUN|MAPK3	5	0.00316331	0.012903
MYD88:MAL CASCADE INITIATED ON PLASMA MEMBRANE	REACTOME	R-HSA-166058.1	CD14|DUSP6|FOS|JUN|MAPK3	5	0.00316331	0.012903
TOLL LIKE RECEPTOR 2 (TLR2) CASCADE	REACTOME DATABASE ID RELEASE 62	181438	CD14|DUSP6|FOS|JUN|MAPK3	5	0.00316331	0.012903
TOLL LIKE RECEPTOR 7 8 (TLR7 8) CASCADE	REACTOME DATABASE ID RELEASE 62	168181	CD14|DUSP6|FOS|JUN|MAPK3	5	0.00316331	0.012903
TOLL LIKE RECEPTOR TLR1:TLR2 CASCADE	REACTOME DATABASE ID RELEASE 62	168179	CD14|DUSP6|FOS|JUN|MAPK3	5	0.00316331	0.012903
TOLL LIKE RECEPTOR TLR6:TLR2 CASCADE	REACTOME	R-HSA-168188.1	CD14|DUSP6|FOS|JUN|MAPK3	5	0.00316331	0.012903
NEGATIVE REGULATION OF PROTEIN SECRETION	GOBP	GO:0050709	IL1B|MIDN|PTGER4|SRGN	4	0.00320458	0.0129577
ER-NUCLEUS SIGNALING PATHWAY	GOBP	GO:0006984	ATF3|CCL2|GSK3B	3	0.00360079	0.0141748
NEGATIVE REGULATION OF PEPTIDE SECRETION	GOBP	GO:0002792	IL1B|MIDN|PTGER4|SRGN	4	0.0036869	0.0141748
POSITIVE REGULATION OF CYTOKINE BIOSYNTHETIC PROCESS	GOBP	GO:0042108	EGR1|HMOX1|IL1B	3	0.00360079	0.0141748
POSITIVE REGULATION OF PHAGOCYTOSIS	GOBP	GO:0050766	CCL2|IL1B|NCKAP1L	3	0.00360079	0.0141748
TOLL LIKE RECEPTOR 3 (TLR3) CASCADE	REACTOME	R-HSA-168164.2	CD14|DUSP6|FOS|JUN|MAPK3	5	0.00368849	0.0141748
TOLL LIKE RECEPTOR 9 (TLR9) CASCADE	REACTOME DATABASE ID RELEASE 62	168138	CD14|DUSP6|FOS|JUN|MAPK3	5	0.00368849	0.0141748
B CELL HOMEOSTASIS	GOBP	GO:0001782	LYN|NCKAP1L	2	0.00383289	0.0141941
CROSS-PRESENTATION OF PARTICULATE EXOGENOUS ANTIGENS (PHAGOSOMES)	REACTOME DATABASE ID RELEASE 62	1236973	CYBB|NCF4	2	0.00383289	0.0141941
DECTIN-2 FAMILY	REACTOME	R-HSA-5621480.2	LYN|SYK	2	0.00383289	0.0141941
MYD88-INDEPENDENT TLR4 CASCADE	REACTOME DATABASE ID RELEASE 62	166166	CD14|DUSP6|FOS|JUN|MAPK3	5	0.00387668	0.0141941
NEGATIVE REGULATION OF B CELL PROLIFERATION	GOBP	GO:0030889	LYN|MNDA	2	0.00383289	0.0141941
TRIF(TICAM1)-MEDIATED TLR4 SIGNALING	REACTOME	R-HSA-937061.2	CD14|DUSP6|FOS|JUN|MAPK3	5	0.00387668	0.0141941
REGULATION OF B CELL PROLIFERATION	GOBP	GO:0030888	LYN|MNDA|NCKAP1L	3	0.00401581	0.0145887
POSITIVE REGULATION OF LEUKOCYTE DIFFERENTIATION	GOBP	GO:1902107	EVI2B|HCLS1|NCKAP1L|SYK	4	0.00421629	0.0151982
ANTIGEN ACTIVATES B CELL RECEPTOR (BCR) LEADING TO GENERATION OF SECOND MESSENGERS	REACTOME DATABASE ID RELEASE 62	983695	LYN|PTPN6|SYK	3	0.00445879	0.0158498
MAP KINASE ACTIVATION IN TLR CASCADE	REACTOME DATABASE ID RELEASE 62	450294	DUSP6|FOS|JUN|MAPK3	4	0.00449928	0.0158498
NEGATIVE REGULATION OF LEUKOCYTE ACTIVATION	GOBP	GO:0002695	CEBPB|IRF1|LYN|MNDA	4	0.00449928	0.0158498
POSITIVE REGULATION OF LYMPHOCYTE PROLIFERATION	GOBP	GO:0050671	IL1B|IL6|NCKAP1L|SYK	4	0.00479482	0.0167638
POSITIVE REGULATION OF MONONUCLEAR CELL PROLIFERATION	GOBP	GO:0032946	IL1B|IL6|NCKAP1L|SYK	4	0.00510315	0.0177087
NEGATIVE REGULATION OF SEQUENCE-SPECIFIC DNA BINDING TRANSCRIPTION FACTOR ACTIVITY	GOBP	GO:0043433	BHLHE40|PIM1|RB1|SIK1|TRIB1	5	0.00515308	0.0177495
POSITIVE REGULATION OF B CELL ACTIVATION	GOBP	GO:0050871	IL6|NCKAP1L|SYK	3	0.00543069	0.0184326
REGULATION OF LEUKOCYTE CHEMOTAXIS	GOBP	GO:0002688	CCL2|IL6|LYN|NCKAP1L	4	0.0054245	0.0184326
RESPONSE TO VIRUS	GOBP	GO:0009615	CCL8|CXCR4|FGR|IL6|IRF1|PIM2	6	0.00584727	0.0197028
REGULATION OF IFNA SIGNALING	REACTOME DATABASE ID RELEASE 62	912694	PTPN6|SOCS3	2	0.00606401	0.0199983
RESPONSE TO VITAMIN	GOBP	GO:0033273	ALPL|PIM1	2	0.00606401	0.0199983
RHO GTPASES ACTIVATE NADPH OXIDASES	REACTOME	R-HSA-5668599.4	CYBB|NCF4	2	0.00606401	0.0199983
REGULATION OF JAK-STAT CASCADE	GOBP	GO:0046425	HCLS1|IL6|LYN|SOCS3	4	0.00646917	0.0210361
REGULATION OF STAT CASCADE	GOBP	GO:1904892	HCLS1|IL6|LYN|SOCS3	4	0.00646917	0.0210361
REGULATION OF CHEMOTAXIS	GOBP	GO:0050920	CCL2|CXCR4|IL6|LYN|NCKAP1L	5	0.00670256	0.0216437
ACTIVATED TLR4 SIGNALLING	REACTOME	R-HSA-166054.1	CD14|DUSP6|FOS|JUN|MAPK3	5	0.00698934	0.0224141
BINDING AND UPTAKE OF LIGANDS BY SCAVENGER RECEPTORS	REACTOME DATABASE ID RELEASE 62	2173782	COL1A1|COL1A2|COL3A1	3	0.00711053	0.0226455
REGULATION OF ALPHA-BETA T CELL PROLIFERATION	GOBP	GO:0046640	IRF1|SYK	2	0.00735368	0.0226455
REGULATION OF B CELL DIFFERENTIATION	GOBP	GO:0045577	NCKAP1L|SYK	2	0.00735368	0.0226455
REGULATION OF TOLL-LIKE RECEPTOR 4 SIGNALING PATHWAY	GOBP	GO:0034143	LILRA2|LYN	2	0.00735368	0.0226455
RESPIRATORY BURST	GOBP	GO:0045730	CYBB|HCK	2	0.00735368	0.0226455
ROLE OF LAT2 NTAL LAB ON CALCIUM MOBILIZATION	REACTOME DATABASE ID RELEASE 62	2730905	LYN|SYK	2	0.00735368	0.0226455
COLLAGEN CATABOLIC PROCESS	GOBP	GO:0030574	COL1A1|COL1A2|COL3A1	3	0.00773137	0.0234973
REGULATION OF ALPHA-BETA T CELL ACTIVATION	GOBP	GO:0046634	IRF1|NCKAP1L|SYK	3	0.00773137	0.0234973
NEGATIVE REGULATION OF CELL ACTIVATION	GOBP	GO:0050866	CEBPB|IRF1|LYN|MNDA	4	0.00805866	0.024333
CELLULAR ZINC ION HOMEOSTASIS	GOBP	GO:0006882	S100A8|S100A9	2	0.00875556	0.0254458
NEGATIVE REGULATION OF B CELL ACTIVATION	GOBP	GO:0050869	LYN|MNDA	2	0.00875556	0.0254458
NEGATIVE REGULATION OF SECRETION BY CELL	GOBP	GO:1903531	IL1B|MIDN|PTGER4|SRGN	4	0.00849261	0.0254458
POSITIVE REGULATION OF ACUTE INFLAMMATORY RESPONSE	GOBP	GO:0002675	IL1B|IL6	2	0.00875556	0.0254458
TOLL-LIKE RECEPTOR 4 SIGNALING PATHWAY	GOBP	GO:0034142	CD14|ITGB2	2	0.00875556	0.0254458
ZINC ION HOMEOSTASIS	GOBP	GO:0055069	S100A8|S100A9	2	0.00875556	0.0254458
MULTICELLULAR ORGANISMAL CATABOLIC PROCESS	GOBP	GO:0044243	COL1A1|COL1A2|COL3A1	3	0.00906659	0.0260245
POSITIVE REGULATION OF SECRETION BY CELL	GOBP	GO:1903532	CD14|FGR|IL6|ITGB2|PTGER4|SYK	6	0.00901694	0.0260245
NEGATIVE REGULATION OF PROTEIN TRANSPORT	GOBP	GO:0051224	GSK3B|IL1B|MIDN|PTGER4|SRGN	5	0.00924145	0.0263637
REGULATION OF VASCULATURE DEVELOPMENT	GOBP	GO:1901342	EGR1|HMOX1|IL1B|IL6|SFRP2|THBS2	6	0.00930324	0.0263781
POSITIVE REGULATION OF PEPTIDYL-TYROSINE PHOSPHORYLATION	GOBP	GO:0050731	HCLS1|IL6|LYN|SOCS3	4	0.00940585	0.0265074
POSITIVE REGULATION OF ENDOCYTOSIS	GOBP	GO:0045807	CCL2|DAB2|IL1B|NCKAP1L	4	0.00988554	0.0276914
LYMPHOCYTE HOMEOSTASIS	GOBP	GO:0002260	LYN|NCKAP1L	2	0.0102668	0.0283947
NEGATIVE REGULATION OF ESTABLISHMENT OF PROTEIN LOCALIZATION	GOBP	GO:1904950	GSK3B|IL1B|MIDN|PTGER4|SRGN	5	0.0103444	0.0283947
NEGATIVE REGULATION OF SECRETION	GOBP	GO:0051048	IL1B|MIDN|PTGER4|SRGN	4	0.0103809	0.0283947
REGULATION OF BONE RESORPTION	GOBP	GO:0045124	IL6|SYK	2	0.0102668	0.0283947
ASSEMBLY OF COLLAGEN FIBRILS AND OTHER MULTIMERIC STRUCTURES	REACTOME	R-HSA-2022090.3	COL1A1|COL1A2|COL3A1	3	0.0113079	0.0307495
MYD88 CASCADE INITIATED ON PLASMA MEMBRANE	REACTOME DATABASE ID RELEASE 62	975871	DUSP6|FOS|JUN|MAPK3	4	0.0119625	0.0314269
POSITIVE REGULATION OF BLOOD COAGULATION	GOBP	GO:0030194	PDPN|PLEK	2	0.0118847	0.0314269
POSITIVE REGULATION OF COAGULATION	GOBP	GO:0050820	PDPN|PLEK	2	0.0118847	0.0314269
POSITIVE REGULATION OF HEMOSTASIS	GOBP	GO:1900048	PDPN|PLEK	2	0.0118847	0.0314269
TOLL LIKE RECEPTOR 10 (TLR10) CASCADE	REACTOME DATABASE ID RELEASE 62	168142	DUSP6|FOS|JUN|MAPK3	4	0.0119625	0.0314269
TOLL LIKE RECEPTOR 5 (TLR5) CASCADE	REACTOME DATABASE ID RELEASE 62	168176	DUSP6|FOS|JUN|MAPK3	4	0.0119625	0.0314269
REGULATION OF IGF ACTIVITY BY IGFBP	REACTOME	R-HSA-381426.2	CYR61|IL6|SERPINA1|VCAN	4	0.0130984	0.0340266
TOLL-LIKE RECEPTOR SIGNALING PATHWAY	GOBP	GO:0002224	CD14|ITGB2|S100A8|S100A9	4	0.0130984	0.0340266
COLLAGEN METABOLIC PROCESS	GOBP	GO:0032963	COL1A1|COL1A2|COL3A1	3	0.0138414	0.0353639
LYMPHOCYTE ACTIVATION INVOLVED IN IMMUNE RESPONSE	GOBP	GO:0002285	IL6|LCP1|PTGER4	3	0.0138414	0.0353639
POSITIVE REGULATION OF MYELOID CELL DIFFERENTIATION	GOBP	GO:0045639	EVI2B|HCLS1|NCKAP1L	3	0.0138414	0.0353639
ACTIVATION OF MAPK ACTIVITY	GOBP	GO:0000187	CXCR4|DUSP6|IL1B|MAPK3	4	0.014301	0.0361412
REGULATION OF REACTIVE OXYGEN SPECIES METABOLIC PROCESS	GOBP	GO:2000377	CDKN1A|IL1B|ITGB2|SYK	4	0.014301	0.0361412
COLLAGEN BIOSYNTHESIS AND MODIFYING ENZYMES	REACTOME DATABASE ID RELEASE 62	1650814	COL1A1|COL1A2|COL3A1	3	0.0147517	0.0370787
POSITIVE REGULATION OF HEMOPOIESIS	GOBP	GO:1903708	EVI2B|HCLS1|NCKAP1L|SYK	4	0.0149278	0.0373194
PROTEIN KINASE B SIGNALING	GOBP	GO:0043491	CCL2|IL1B	2	0.0154292	0.0383668
REGULATION OF CYTOKINE SECRETION	GOBP	GO:0050707	CD14|FGR|PTGER4|SRGN	4	0.0162328	0.0401502
MULTICELLULAR ORGANISMAL MACROMOLECULE METABOLIC PROCESS	GOBP	GO:0044259	COL1A1|COL1A2|COL3A1	3	0.0166722	0.0410189
CELLULAR RESPONSE TO INTERFERON-GAMMA	GOBP	GO:0071346	CCL2|CCL8|HCK|IRF1	4	0.0169113	0.0411716
REGULATION OF CELL SHAPE	GOBP	GO:0008360	CCL2|FGR|HCK|ITGB2	4	0.0169113	0.0411716
REGULATION OF MYELOID LEUKOCYTE DIFFERENTIATION	GOBP	GO:0002761	CEBPB|EVI2B|HCLS1	3	0.0176826	0.0428249
REGULATION OF INTERLEUKIN-6 PRODUCTION	GOBP	GO:0032675	IL1B|IL6|NCKAP1L	3	0.0187264	0.045118
POSITIVE REGULATION OF MAP KINASE ACTIVITY	GOBP	GO:0043406	CXCR4|DUSP6|GADD45B|IL1B|MAPK3	5	0.0188969	0.0452941
MULTICELLULAR ORGANISM METABOLIC PROCESS	GOBP	GO:0044236	COL1A1|COL1A2|COL3A1	3	0.0209149	0.0498741
POSITIVE REGULATION OF TRANSCRIPTION FROM RNA POLYMERASE II PROMOTER IN RESPONSE TO STRESS	GOBP	GO:0036003	ATF3|CEBPB	2	0.0214788	0.0506986
REGULATION OF VASCULAR ENDOTHELIAL GROWTH FACTOR PRODUCTION	GOBP	GO:0010574	IL1B|IL6	2	0.0214788	0.0506986
REGULATION OF ANGIOGENESIS	GOBP	GO:0045765	HMOX1|IL1B|IL6|SFRP2|THBS2	5	0.0219109	0.0514575
PATTERN RECOGNITION RECEPTOR SIGNALING PATHWAY	GOBP	GO:0002221	CD14|ITGB2|S100A8|S100A9	4	0.0221592	0.0517791
O-LINKED GLYCOSYLATION	REACTOME	R-HSA-5173105.3	ADAMTS1|SPON1|THBS2	3	0.0232381	0.0540287
FCERI MEDIATED CA+2 MOBILIZATION	REACTOME	R-HSA-2871809.1	LYN|SYK	2	0.0236805	0.054512
POSITIVE REGULATION OF MYELOID LEUKOCYTE DIFFERENTIATION	GOBP	GO:0002763	EVI2B|HCLS1	2	0.0236805	0.054512
CYTOKINE PRODUCTION	GOBP	GO:0001816	LILRA2|S100A8|S100A9	3	0.0244503	0.0560068
RESPONSE TO INTERFERON-GAMMA	GOBP	GO:0034341	CCL2|CCL8|HCK|IRF1	4	0.026455	0.0603019
MUSCLE STRUCTURE DEVELOPMENT	GOBP	GO:0061061	BASP1|EGR3|HBEGF|RB1|SIK1	5	0.0280927	0.0632756
POSITIVE REGULATION OF ERK1 AND ERK2 CASCADE	GOBP	GO:0070374	CCL2|CCL8|MAPK3|PLA2G2A	4	0.0283039	0.0632756
POSITIVE REGULATION OF NF-KAPPAB TRANSCRIPTION FACTOR ACTIVITY	GOBP	GO:0051092	IL1B|IL6|S100A8|S100A9	4	0.0283039	0.0632756
REGULATION OF ADAPTIVE IMMUNE RESPONSE	GOBP	GO:0002819	IL1B|IL6|IRF1	3	0.0282885	0.0632756
GASTRIN-CREB SIGNALLING PATHWAY VIA PKC AND MAPK	REACTOME	R-HSA-881907.1	HBEGF|MAPK3|RGS18|RGS2	4	0.0302282	0.0672541
DEFENSE RESPONSE TO GRAM-NEGATIVE BACTERIUM	GOBP	GO:0050829	IL6|LYZ	2	0.0308068	0.0678917
POSITIVE REGULATION OF ALPHA-BETA T CELL ACTIVATION	GOBP	GO:0046635	NCKAP1L|SYK	2	0.0308068	0.0678917
REGULATION OF LYMPHOCYTE DIFFERENTIATION	GOBP	GO:0045619	IRF1|NCKAP1L|SYK	3	0.0310151	0.0680285
REGULATION OF CYTOKINE-MEDIATED SIGNALING PATHWAY	GOBP	GO:0001959	IL6|PTPN6|SOCS3|SYK	4	0.0322283	0.0703576
POSITIVE REGULATION OF SMOOTH MUSCLE CELL PROLIFERATION	GOBP	GO:0048661	HMOX1|IL6	2	0.0333481	0.071791
RESPONSE TO NUTRIENT	GOBP	GO:0007584	ALPL|PIM1	2	0.0333481	0.071791
ROS, RNS PRODUCTION IN PHAGOCYTES	REACTOME DATABASE ID RELEASE 62	1222556	CYBB|NCF4	2	0.0333481	0.071791
COLLAGEN FORMATION	REACTOME DATABASE ID RELEASE 62	1474290	COL1A1|COL1A2|COL3A1	3	0.0338751	0.0725896
CELLULAR RESPONSE TO EXTRACELLULAR STIMULUS	GOBP	GO:0031668	CDKN1A|MAPK3|NR4A2|PIM1	4	0.0343046	0.0731727
POSITIVE REGULATION OF CYTOKINE SECRETION	GOBP	GO:0050715	CD14|FGR|PTGER4	3	0.0368677	0.0782808
CHEMOKINE-MEDIATED SIGNALING PATHWAY	GOBP	GO:0070098	CCL2|CCL8	2	0.0386658	0.0813998
POSITIVE REGULATION OF PROTEIN SECRETION	GOBP	GO:0050714	CD14|FGR|IL6|PTGER4	4	0.0386868	0.0813998
POSITIVE REGULATION OF PEPTIDE SECRETION	GOBP	GO:0002793	CD14|FGR|IL6|PTGER4	4	0.0398303	0.0834283
REGULATION OF RESPONSE TO CYTOKINE STIMULUS	GOBP	GO:0060759	IL6|PTPN6|SOCS3|SYK	4	0.040993	0.0854787
STRESS-ACTIVATED MAPK CASCADE	GOBP	GO:0051403	MAPK3|PTGER4|TRIB1	3	0.0416028	0.0863631
NEGATIVE REGULATION OF CYTOKINE SECRETION	GOBP	GO:0050710	PTGER4|SRGN	2	0.0442824	0.091112
REGULATION OF T CELL MEDIATED IMMUNITY	GOBP	GO:0002709	IL1B|IL6	2	0.0442824	0.091112
REGULATION OF LIPID LOCALIZATION	GOBP	GO:1905952	IL1B|IL6|SYK	3	0.0449218	0.0920205
NEGATIVE REGULATION OF ENDOPEPTIDASE ACTIVITY	GOBP	GO:0010951	CSNK2A1|SORL1|TNFRSF1B	3	0.0466295	0.0950077
POSITIVE REGULATION OF ADAPTIVE IMMUNE RESPONSE BASED ON SOMATIC RECOMBINATION OF IMMUNE RECEPTORS BUILT FROM IMMUNOGLOBULIN SUPERFAMILY DOMAINS	GOBP	GO:0002824	IL1B|IL6	2	0.0471974	0.0950077
POSITIVE REGULATION OF INTERFERON-GAMMA PRODUCTION	GOBP	GO:0032729	CD14|IL1B	2	0.0471974	0.0950077
POSITIVE REGULATION OF LYMPHOCYTE MEDIATED IMMUNITY	GOBP	GO:0002708	IL1B|IL6	2	0.0471974	0.0950077
LEUKOCYTE DIFFERENTIATION	GOBP	GO:0002521	IL6|KLF6|LYN|PTGER4	4	0.0496699	0.0995538
POSITIVE REGULATION OF FAT CELL DIFFERENTIATION	GOBP	GO:0045600	CEBPB|SFRP2	2	0.0501807	0.100146
INTERLEUKIN-2 FAMILY SIGNALING	REACTOME	R-HSA-451927.4	PTPN6|SYK	2	0.0532304	0.105328
REGULATION OF EXTRINSIC APOPTOTIC SIGNALING PATHWAY VIA DEATH DOMAIN RECEPTORS	GOBP	GO:1902041	ATF3|HMOX1	2	0.0532304	0.105328
NEGATIVE REGULATION OF PEPTIDASE ACTIVITY	GOBP	GO:0010466	CSNK2A1|SORL1|TNFRSF1B	3	0.053776	0.105957
REGULATION OF STRESS-ACTIVATED PROTEIN KINASE SIGNALING CASCADE	GOBP	GO:0070302	GADD45B|IL1B|LYN|MAPK3	4	0.0550493	0.108008
LYMPHOCYTE MIGRATION	GOBP	GO:0072676	CCL2|CCL8	2	0.0563443	0.109167
POSITIVE REGULATION OF INTERLEUKIN-6 PRODUCTION	GOBP	GO:0032755	IL1B|IL6	2	0.0563443	0.109167
POSITIVE REGULATION OF LYMPHOCYTE DIFFERENTIATION	GOBP	GO:0045621	NCKAP1L|SYK	2	0.0563443	0.109167
LYMPHOCYTE DIFFERENTIATION	GOBP	GO:0030098	IL6|KLF6|PTGER4	3	0.0575357	0.111013
CELL-CELL COMMUNICATION	REACTOME DATABASE ID RELEASE 62	1500931	CLDN11|FYB|PTPN6	3	0.0594613	0.113431
POSITIVE REGULATION OF ADAPTIVE IMMUNE RESPONSE	GOBP	GO:0002821	IL1B|IL6	2	0.0595207	0.113431
POSITIVE REGULATION OF INTERLEUKIN-8 PRODUCTION	GOBP	GO:0032757	CD14|IL1B	2	0.0595207	0.113431
NEGATIVE REGULATION OF CYTOKINE PRODUCTION	GOBP	GO:0001818	IL6|NCKAP1L|PTGER4|SRGN	4	0.0622007	0.118054
TP53 REGULATES TRANSCRIPTION OF CELL CYCLE GENES	REACTOME	R-HSA-6791312.3	CDKN1A|E2F1	2	0.0694051	0.131193
ANTIGEN RECEPTOR-MEDIATED SIGNALING PATHWAY	GOBP	GO:0050851	FYB|MNDA|NCKAP1L|SYK	4	0.0746137	0.140467
POSITIVE REGULATION OF STRESS-ACTIVATED PROTEIN KINASE SIGNALING CASCADE	GOBP	GO:0070304	GADD45B|IL1B|LYN	3	0.0759293	0.142367
EPITHELIAL TO MESENCHYMAL TRANSITION	GOBP	GO:0001837	GSK3B|SPRY1	2	0.079784	0.148398
NEGATIVE REGULATION OF T CELL ACTIVATION	GOBP	GO:0050868	CEBPB|IRF1	2	0.079784	0.148398
CELL SURFACE INTERACTIONS AT THE VASCULAR WALL	REACTOME DATABASE ID RELEASE 62	202733	ITGB2|LYN|PTPN6	3	0.0825729	0.152974
REGULATION OF CYSTEINE-TYPE ENDOPEPTIDASE ACTIVITY	GOBP	GO:2000116	CSNK2A1|S100A8|S100A9|TNFRSF1B	4	0.0829645	0.153089
STRESS-ACTIVATED PROTEIN KINASE SIGNALING CASCADE	GOBP	GO:0031098	MAPK3|PTGER4|TRIB1	3	0.0848417	0.155934
LIPOPROTEIN BIOSYNTHETIC PROCESS	GOBP	GO:0042158	ALPL|FCGR3B|VNN2	3	0.0871372	0.158276
PROTEIN LIPIDATION	GOBP	GO:0006497	ALPL|FCGR3B|VNN2	3	0.0871372	0.158276
REGULATION OF INTERFERON-GAMMA PRODUCTION	GOBP	GO:0032649	CD14|IL1B	2	0.0869545	0.158276
REGULATION OF ACUTE INFLAMMATORY RESPONSE	GOBP	GO:0002673	IL1B|IL6	2	0.0906102	0.163309
REGULATION OF LEUKOCYTE APOPTOTIC PROCESS	GOBP	GO:2000106	HCLS1|LYN	2	0.0906102	0.163309
LEUKOCYTE APOPTOTIC PROCESS	GOBP	GO:0071887	IL6	1	0.0923909	0.163353
POSITIVE REGULATION OF HETEROTYPIC CELL-CELL ADHESION	GOBP	GO:0034116	IL1B	1	0.0923909	0.163353
POSITIVE REGULATION OF OXIDATIVE STRESS-INDUCED CELL DEATH	GOBP	GO:1903209	MCL1	1	0.0923909	0.163353
POSITIVE REGULATION OF TISSUE REMODELING	GOBP	GO:0034105	SYK	1	0.0923909	0.163353
TRIF-MEDIATED PROGRAMMED CELL DEATH	REACTOME	R-HSA-2562578.1	CD14	1	0.0923909	0.163353
LYMPHOCYTE ACTIVATION	GOBP	GO:0046649	IL6|KLF6|LCP1|PTGER4	4	0.0935681	0.164808
T CELL ACTIVATION	GOBP	GO:0042110	IL6|LCP1|PTGER4	3	0.0965784	0.169468
NEGATIVE REGULATION OF LEUKOCYTE CELL-CELL ADHESION	GOBP	GO:1903038	CEBPB|IRF1	2	0.0980542	0.170769
REGULATION OF INTERLEUKIN-8 PRODUCTION	GOBP	GO:0032677	CD14|IL1B	2	0.0980542	0.170769
CANONICAL WNT SIGNALING PATHWAY	GOBP	GO:0060070	GSK3B|NR4A2	2	0.101839	0.175357
IRAK4 DEFICIENCY (TLR2 4)	REACTOME	R-HSA-5603041.1	CD14	1	0.103329	0.175357
LIPOPROTEIN METABOLIC PROCESS	GOBP	GO:0042157	ALPL|FCGR3B|VNN2	3	0.10145	0.175357
MYD88 DEFICIENCY (TLR2 4)	REACTOME	R-HSA-5602498.1	CD14	1	0.103329	0.175357
POSITIVE REGULATION OF ALPHA-BETA T CELL PROLIFERATION	GOBP	GO:0046641	SYK	1	0.103329	0.175357
POSITIVE REGULATION OF TYPE 2 IMMUNE RESPONSE	GOBP	GO:0002830	IL6	1	0.103329	0.175357
T CELL DIFFERENTIATION	GOBP	GO:0030217	IL6|PTGER4	2	0.101839	0.175357
CELLULAR RESPONSE TO NUTRIENT LEVELS	GOBP	GO:0031669	CDKN1A|MAPK3|PIM1	3	0.106419	0.178002
MITOTIC CELL CYCLE CHECKPOINT	GOBP	GO:0007093	CDKN1A|E2F1|RB1	3	0.106419	0.178002
POSITIVE REGULATION OF LEUKOCYTE CHEMOTAXIS	GOBP	GO:0002690	IL6|NCKAP1L	2	0.105665	0.178002
REGULATION OF T CELL DIFFERENTIATION	GOBP	GO:0045580	IRF1|NCKAP1L	2	0.105665	0.178002
CELLULAR RESPONSE TO TYPE I INTERFERON	GOBP	GO:0071357	EGR1|IRF1	2	0.109529	0.17808
DNA DAMAGE RESPONSE, SIGNAL TRANSDUCTION BY P53 CLASS MEDIATOR RESULTING IN CELL CYCLE ARREST	GOBP	GO:0006977	CDKN1A|E2F1	2	0.109529	0.17808
G ALPHA (I) SIGNALLING EVENTS	REACTOME DATABASE ID RELEASE 62	418594	CXCR4|RGS1|RGS18	3	0.108938	0.17808
NEGATIVE REGULATION OF MULTI-ORGANISM PROCESS	GOBP	GO:0043901	JUN|LILRA2|TRIB1	3	0.108938	0.17808
REGULATION OF ADAPTIVE IMMUNE RESPONSE BASED ON SOMATIC RECOMBINATION OF IMMUNE RECEPTORS BUILT FROM IMMUNOGLOBULIN SUPERFAMILY DOMAINS	GOBP	GO:0002822	IL1B|IL6	2	0.109529	0.17808
REGULATION OF LYMPHOCYTE MEDIATED IMMUNITY	GOBP	GO:0002706	IL1B|IL6	2	0.109529	0.17808
REGULATION OF PLASMA LIPOPROTEIN PARTICLE LEVELS	GOBP	GO:0097006	HMOX1|PLA2G2A	2	0.109529	0.17808
TYPE I INTERFERON SIGNALING PATHWAY	GOBP	GO:0060337	EGR1|IRF1	2	0.109529	0.17808
INTRACELLULAR SIGNAL TRANSDUCTION INVOLVED IN G1 DNA DAMAGE CHECKPOINT	GOBP	GO:1902400	CDKN1A|E2F1	2	0.11343	0.178697
NEGATIVE REGULATION OF BIOMINERAL TISSUE DEVELOPMENT	GOBP	GO:0070168	SRGN	1	0.114136	0.178697
POSITIVE REGULATION OF CELLULAR RESPONSE TO OXIDATIVE STRESS	GOBP	GO:1900409	MCL1	1	0.114136	0.178697
POSITIVE REGULATION OF INTERLEUKIN-8 SECRETION	GOBP	GO:2000484	CD14	1	0.114136	0.178697
REGULATION OF INTERLEUKIN-17 PRODUCTION	GOBP	GO:0032660	NCKAP1L	1	0.114136	0.178697
REGULATION OF OXIDATIVE STRESS-INDUCED NEURON DEATH	GOBP	GO:1903203	MCL1	1	0.114136	0.178697
SIGNAL TRANSDUCTION INVOLVED IN MITOTIC CELL CYCLE CHECKPOINT	GOBP	GO:0072413	CDKN1A|E2F1	2	0.11343	0.178697
SIGNAL TRANSDUCTION INVOLVED IN MITOTIC DNA DAMAGE CHECKPOINT	GOBP	GO:1902402	CDKN1A|E2F1	2	0.11343	0.178697
SIGNAL TRANSDUCTION INVOLVED IN MITOTIC DNA INTEGRITY CHECKPOINT	GOBP	GO:1902403	CDKN1A|E2F1	2	0.11343	0.178697
SIGNAL TRANSDUCTION INVOLVED IN MITOTIC G1 DNA DAMAGE CHECKPOINT	GOBP	GO:0072431	CDKN1A|E2F1	2	0.11343	0.178697
T CELL COSTIMULATION	GOBP	GO:0031295	LYN|PTPN6	2	0.11343	0.178697
JNK CASCADE	GOBP	GO:0007254	PTGER4|TRIB1	2	0.117367	0.182527
LYMPHOCYTE COSTIMULATION	GOBP	GO:0031294	LYN|PTPN6	2	0.117367	0.182527
NEGATIVE REGULATION OF CYSTEINE-TYPE ENDOPEPTIDASE ACTIVITY INVOLVED IN APOPTOTIC PROCESS	GOBP	GO:0043154	CSNK2A1|TNFRSF1B	2	0.121338	0.186211
SIGNAL TRANSDUCTION INVOLVED IN CELL CYCLE CHECKPOINT	GOBP	GO:0072395	CDKN1A|E2F1	2	0.121338	0.186211
SIGNAL TRANSDUCTION INVOLVED IN DNA DAMAGE CHECKPOINT	GOBP	GO:0072422	CDKN1A|E2F1	2	0.121338	0.186211
SIGNAL TRANSDUCTION INVOLVED IN DNA INTEGRITY CHECKPOINT	GOBP	GO:0072401	CDKN1A|E2F1	2	0.121338	0.186211
CELLULAR RESPONSE TO NUTRIENT	GOBP	GO:0031670	PIM1	1	0.124814	0.188437
FUCOSYLATION	GOBP	GO:0036065	SPON1	1	0.124814	0.188437
NAD BIOSYNTHESIS VIA NICOTINAMIDE RIBOSIDE SALVAGE PATHWAY	GOBP	GO:0034356	NAMPT	1	0.124814	0.188437
PROTEIN O-LINKED FUCOSYLATION	GOBP	GO:0036066	SPON1	1	0.124814	0.188437
REGULATION OF REGULATORY T CELL DIFFERENTIATION	GOBP	GO:0045589	IRF1	1	0.124814	0.188437
RESPONSE TO TYPE I INTERFERON	GOBP	GO:0034340	EGR1|IRF1	2	0.125342	0.188621
NEGATIVE REGULATION OF IMMUNE RESPONSE	GOBP	GO:0050777	COL3A1|LYN	2	0.129377	0.194066
LIGAND-DEPENDENT CASPASE ACTIVATION	REACTOME	R-HSA-140534.3	CD14	1	0.135365	0.198563
MITOTIC G1 DNA DAMAGE CHECKPOINT	GOBP	GO:0031571	CDKN1A|E2F1	2	0.133443	0.198563
MITOTIC G1/S TRANSITION CHECKPOINT	GOBP	GO:0044819	CDKN1A|E2F1	2	0.133443	0.198563
POSITIVE REGULATION OF CD4-POSITIVE, ALPHA-BETA T CELL DIFFERENTIATION	GOBP	GO:0043372	NCKAP1L	1	0.135365	0.198563
REGULATION OF CELLULAR EXTRAVASATION	GOBP	GO:0002691	PTGER4	1	0.135365	0.198563
REGULATION OF TYPE 2 IMMUNE RESPONSE	GOBP	GO:0002828	IL6	1	0.135365	0.198563
T CELL SELECTION	GOBP	GO:0045058	IL6	1	0.135365	0.198563
G1 DNA DAMAGE CHECKPOINT	GOBP	GO:0044783	CDKN1A|E2F1	2	0.137538	0.201117
INTERFERON-GAMMA-MEDIATED SIGNALING PATHWAY	GOBP	GO:0060333	HCK|IRF1	2	0.141661	0.206496
CELL FATE DETERMINATION	GOBP	GO:0001709	MCL1	1	0.14579	0.206712
DENDRITIC CELL CHEMOTAXIS	GOBP	GO:0002407	CXCR4	1	0.14579	0.206712
MACROPHAGE ACTIVATION	GOBP	GO:0042116	SYK	1	0.14579	0.206712
NECROPTOTIC PROCESS	GOBP	GO:0070266	CD14	1	0.14579	0.206712
NEGATIVE REGULATION OF CYSTEINE-TYPE ENDOPEPTIDASE ACTIVITY	GOBP	GO:2000117	CSNK2A1|TNFRSF1B	2	0.14581	0.206712
NICOTINAMIDE SALVAGING	REACTOME	R-HSA-197264.5	NAMPT	1	0.14579	0.206712
POSITIVE REGULATION OF INTERLEUKIN-4 PRODUCTION	GOBP	GO:0032753	CEBPB	1	0.14579	0.206712
T CELL MIGRATION	GOBP	GO:0072678	CCL2	1	0.14579	0.206712
TNFS BIND THEIR PHYSIOLOGICAL RECEPTORS	REACTOME	R-HSA-5669034.2	TNFRSF1B	1	0.14579	0.206712
DENDRITIC CELL MIGRATION	GOBP	GO:0036336	CXCR4	1	0.15609	0.217963
NEGATIVE REGULATION OF INTERLEUKIN-6 PRODUCTION	GOBP	GO:0032715	NCKAP1L	1	0.15609	0.217963
NEGATIVE REGULATION OF T CELL DIFFERENTIATION	GOBP	GO:0045581	IRF1	1	0.15609	0.217963
POSITIVE REGULATION OF RHO PROTEIN SIGNAL TRANSDUCTION	GOBP	GO:0035025	COL3A1	1	0.15609	0.217963
RECEPTOR-MEDIATED ENDOCYTOSIS	GOBP	GO:0006898	ITGB2|SORL1|SYK	3	0.155035	0.217963
PEPTIDE SECRETION	GOBP	GO:0002790	IL6|PLEK	2	0.158404	0.219874
POSITIVE REGULATION OF LEUKOCYTE MIGRATION	GOBP	GO:0002687	IL6|NCKAP1L	2	0.158404	0.219874
NEGATIVE REGULATION OF LYMPHOCYTE DIFFERENTIATION	GOBP	GO:0045620	IRF1	1	0.166267	0.226728
POSITIVE REGULATION OF CD4-POSITIVE, ALPHA-BETA T CELL ACTIVATION	GOBP	GO:2000516	NCKAP1L	1	0.166267	0.226728
REGULATION OF INTERLEUKIN-4 PRODUCTION	GOBP	GO:0032673	CEBPB	1	0.166267	0.226728
REGULATION OF INTERLEUKIN-8 SECRETION	GOBP	GO:2000482	CD14	1	0.166267	0.226728
RESPONSE TO AMYLOID-BETA	GOBP	GO:1904645	GSK3B	1	0.166267	0.226728
SUPEROXIDE METABOLIC PROCESS	GOBP	GO:0006801	CYBB	1	0.166267	0.226728
DNA DAMAGE RESPONSE, SIGNAL TRANSDUCTION BY P53 CLASS MEDIATOR	GOBP	GO:0030330	CDKN1A|E2F1	2	0.166911	0.22694
REGULATION OF STRESS-ACTIVATED MAPK CASCADE	GOBP	GO:0032872	GADD45B|IL1B|MAPK3	3	0.169613	0.229941
DEGRADATION OF THE EXTRACELLULAR MATRIX	REACTOME DATABASE ID RELEASE 62	1474228	ADAMTS1|MMP25	2	0.171194	0.23074
POSITIVE REGULATION OF CELL CYCLE ARREST	GOBP	GO:0071158	CDKN1A|E2F1	2	0.171194	0.23074
POSITIVE REGULATION OF ALPHA-BETA T CELL DIFFERENTIATION	GOBP	GO:0046638	NCKAP1L	1	0.176323	0.236283
REGULATION OF HETEROTYPIC CELL-CELL ADHESION	GOBP	GO:0034114	IL1B	1	0.176323	0.236283
NGF SIGNALLING VIA TRKA FROM THE PLASMA MEMBRANE	REACTOME DATABASE ID RELEASE 62	187037	DUSP6|MAPK3	2	0.179815	0.24027
CELL CYCLE CHECKPOINT	GOBP	GO:0000075	CDKN1A|E2F1|RB1	3	0.184573	0.244662
NEGATIVE REGULATION OF CELL-CELL ADHESION	GOBP	GO:0022408	CEBPB|IRF1	2	0.18415	0.244662
POSITIVE REGULATION OF INTERLEUKIN-2 PRODUCTION	GOBP	GO:0032743	IL1B	1	0.186259	0.244662
POSITIVE REGULATION OF NEUTROPHIL MIGRATION	GOBP	GO:1902624	NCKAP1L	1	0.186259	0.244662
POSITIVE REGULATION OF VASCULAR ENDOTHELIAL GROWTH FACTOR PRODUCTION	GOBP	GO:0010575	IL1B	1	0.186259	0.244662
REGULATION OF CD4-POSITIVE, ALPHA-BETA T CELL DIFFERENTIATION	GOBP	GO:0043370	NCKAP1L	1	0.186259	0.244662
MITOTIC DNA DAMAGE CHECKPOINT	GOBP	GO:0044773	CDKN1A|E2F1	2	0.188501	0.24691
ADAPTIVE IMMUNE RESPONSE	GOBP	GO:0002250	IL6|SYK	2	0.192867	0.251918
MUSCLE SYSTEM PROCESS	GOBP	GO:0003012	HMOX1|IL1B|RGS2	3	0.193714	0.252316
PHAGOCYTOSIS, ENGULFMENT	GOBP	GO:0006911	ITGB2	1	0.196076	0.252563
REGULATION OF INTERFERON-GAMMA-MEDIATED SIGNALING PATHWAY	GOBP	GO:0060334	SOCS3	1	0.196076	0.252563
REGULATION OF RESPONSE TO INTERFERON-GAMMA	GOBP	GO:0060330	SOCS3	1	0.196076	0.252563
RESPONSE TO GLUCOCORTICOID	GOBP	GO:0051384	IL6	1	0.196076	0.252563
POSITIVE REGULATION OF JNK CASCADE	GOBP	GO:0046330	GADD45B|IL1B	2	0.197245	0.253368
MUCOPOLYSACCHARIDE METABOLIC PROCESS	GOBP	GO:1903510	IL1B|VCAN	2	0.201636	0.258295
IMMUNOREGULATORY INTERACTIONS BETWEEN A LYMPHOID AND A NON-LYMPHOID CELL	REACTOME DATABASE ID RELEASE 62	198933	ITGB2|LILRA2	2	0.206039	0.261771
INTERLEUKIN RECEPTOR SHC SIGNALING	REACTOME DATABASE ID RELEASE 62	912526	PTPN6	1	0.205776	0.261771
SIGNAL TRANSDUCTION IN RESPONSE TO DNA DAMAGE	GOBP	GO:0042770	CDKN1A|E2F1	2	0.206039	0.261771
MITOTIC DNA INTEGRITY CHECKPOINT	GOBP	GO:0044774	CDKN1A|E2F1	2	0.214876	0.272126
RESPONSE TO CORTICOSTEROID	GOBP	GO:0031960	IL6	1	0.21536	0.272126
CELLULAR RESPONSE TO TUMOR NECROSIS FACTOR	GOBP	GO:0071356	CCL2|CCL8|TNFRSF1B	3	0.224944	0.278931
DISEASES ASSOCIATED WITH THE TLR SIGNALING CASCADE	REACTOME DATABASE ID RELEASE 62	5602358	CD14	1	0.224829	0.278931
DISEASES OF IMMUNE SYSTEM	REACTOME	R-HSA-5260271.1	CD14	1	0.224829	0.278931
PERIPHERAL NERVOUS SYSTEM DEVELOPMENT	GOBP	GO:0007422	EGR2	1	0.224829	0.278931
POSITIVE REGULATION OF INTERLEUKIN-1 BETA PRODUCTION	GOBP	GO:0032731	EGR1	1	0.224829	0.278931
REGULATION OF CD4-POSITIVE, ALPHA-BETA T CELL ACTIVATION	GOBP	GO:2000514	NCKAP1L	1	0.224829	0.278931
REGULATION OF OSTEOCLAST DIFFERENTIATION	GOBP	GO:0045670	CEBPB	1	0.224829	0.278931
NEGATIVE REGULATION OF EXTRINSIC APOPTOTIC SIGNALING PATHWAY VIA DEATH DOMAIN RECEPTORS	GOBP	GO:1902042	HMOX1	1	0.234186	0.28885
REGULATION OF NEUTROPHIL MIGRATION	GOBP	GO:1902622	NCKAP1L	1	0.234186	0.28885
POSITIVE REGULATION OF I-KAPPAB KINASE/NF-KAPPAB SIGNALING	GOBP	GO:0043123	HMOX1|IL1B|PIM2	3	0.23771	0.292421
POSITIVE REGULATION OF INTERLEUKIN-1 PRODUCTION	GOBP	GO:0032732	EGR1	1	0.24343	0.297882
REGULATION OF ALPHA-BETA T CELL DIFFERENTIATION	GOBP	GO:0046637	NCKAP1L	1	0.24343	0.297882
UNFOLDED PROTEIN RESPONSE (UPR)	REACTOME	R-HSA-381119.2	ATF3|CCL2	2	0.246042	0.300287
LYMPHOCYTE CHEMOTAXIS	GOBP	GO:0048247	CCL8	1	0.252564	0.305045
MYD88-DEPENDENT TOLL-LIKE RECEPTOR SIGNALING PATHWAY	GOBP	GO:0002755	CD14	1	0.252564	0.305045
REGULATION OF LYMPHOCYTE APOPTOTIC PROCESS	GOBP	GO:0070228	LYN	1	0.252564	0.305045
THE ROLE OF NEF IN HIV-1 REPLICATION AND DISEASE PATHOGENESIS	REACTOME DATABASE ID RELEASE 62	164952	HCK	1	0.252564	0.305045
POSITIVE REGULATION OF STRESS-ACTIVATED MAPK CASCADE	GOBP	GO:0032874	GADD45B|IL1B	2	0.254988	0.307175
CD28 CO-STIMULATION	REACTOME DATABASE ID RELEASE 62	389356	LYN	1	0.261589	0.311097
CHEMOKINE RECEPTORS BIND CHEMOKINES	REACTOME	R-HSA-380108.3	CXCR4	1	0.261589	0.311097
POSITIVE REGULATION OF T CELL DIFFERENTIATION	GOBP	GO:0045582	NCKAP1L	1	0.261589	0.311097
REGULATION OF DEFENSE RESPONSE TO VIRUS BY VIRUS	GOBP	GO:0050690	HCK	1	0.261589	0.311097
REGULATION OF LYMPHOCYTE MIGRATION	GOBP	GO:2000401	CCL2	1	0.261589	0.311097
MITOCHONDRIAL MEMBRANE ORGANIZATION	GOBP	GO:0007006	E2F1|GSK3B	2	0.263942	0.313095
RESPONSE TO TUMOR NECROSIS FACTOR	GOBP	GO:0034612	CCL2|CCL8|TNFRSF1B	3	0.266861	0.315752
G ALPHA (Q) SIGNALLING EVENTS	REACTOME	R-HSA-416476.6	RGS18|RGS2	2	0.268421	0.316791
PLASMA LIPOPROTEIN PARTICLE ORGANIZATION	GOBP	GO:0071827	PLA2G2A	1	0.270506	0.31764
TRIF-DEPENDENT TOLL-LIKE RECEPTOR SIGNALING PATHWAY	GOBP	GO:0035666	CD14	1	0.270506	0.31764
ENDOPLASMIC RETICULUM UNFOLDED PROTEIN RESPONSE	GOBP	GO:0030968	ATF3|CCL2	2	0.277377	0.324887
PROTEIN-LIPID COMPLEX SUBUNIT ORGANIZATION	GOBP	GO:0071825	PLA2G2A	1	0.279316	0.325519
REGULATION OF INTERLEUKIN-1 BETA PRODUCTION	GOBP	GO:0032651	EGR1	1	0.279316	0.325519
MYD88-INDEPENDENT TOLL-LIKE RECEPTOR SIGNALING PATHWAY	GOBP	GO:0002756	CD14	1	0.296622	0.343963
REGULATION OF NF-KAPPAB IMPORT INTO NUCLEUS	GOBP	GO:0042345	IL1B	1	0.296622	0.343963
CELLULAR RESPONSE TO UNFOLDED PROTEIN	GOBP	GO:0034620	ATF3|CCL2	2	0.299732	0.346705
DNA DAMAGE CHECKPOINT	GOBP	GO:0000077	CDKN1A|E2F1	2	0.304193	0.350992
CONSTITUTIVE SIGNALING BY ABERRANT PI3K IN CANCER	REACTOME DATABASE ID RELEASE 62	2219530	HBEGF	1	0.30512	0.35119
REGULATION OF JNK CASCADE	GOBP	GO:0046328	GADD45B|IL1B	2	0.308649	0.354375
GLYCOSAMINOGLYCAN METABOLISM	REACTOME	R-HSA-1630316.2	PAPSS2|VCAN	2	0.3131	0.357317
POSITIVE REGULATION OF NIK/NF-KAPPAB SIGNALING	GOBP	GO:1901224	CD14	1	0.313516	0.357317
POSITIVE REGULATION OF TUMOR NECROSIS FACTOR PRODUCTION	GOBP	GO:0032760	CD14	1	0.313516	0.357317
B CELL DIFFERENTIATION	GOBP	GO:0030183	KLF6	1	0.321812	0.36321
CELLULAR DEFENSE RESPONSE	GOBP	GO:0006968	MNDA	1	0.321812	0.36321
REGULATION OF INTERFERON-BETA PRODUCTION	GOBP	GO:0032648	IRF1	1	0.321812	0.36321
REGULATION OF LIPID STORAGE	GOBP	GO:0010883	IL6	1	0.321812	0.36321
POSITIVE REGULATION OF TUMOR NECROSIS FACTOR SUPERFAMILY CYTOKINE PRODUCTION	GOBP	GO:1903557	CD14	1	0.330009	0.370662
REGULATION OF INTERLEUKIN-1 PRODUCTION	GOBP	GO:0032652	EGR1	1	0.330009	0.370662
DNA INTEGRITY CHECKPOINT	GOBP	GO:0031570	CDKN1A|E2F1	2	0.330839	0.370699
GLYCOSAMINOGLYCAN METABOLIC PROCESS	GOBP	GO:0030203	IL1B|VCAN	2	0.339663	0.379672
NEGATIVE REGULATION OF LEUKOCYTE DIFFERENTIATION	GOBP	GO:1902106	IRF1	1	0.346109	0.385026
REGULATION OF RHO PROTEIN SIGNAL TRANSDUCTION	GOBP	GO:0035023	COL3A1	1	0.346109	0.385026
ACTIN-MEDIATED CELL CONTRACTION	GOBP	GO:0070252	PDPN	1	0.354015	0.391945
POSITIVE REGULATION OF LIPID LOCALIZATION	GOBP	GO:1905954	IL1B	1	0.354015	0.391945
AMINOGLYCAN METABOLIC PROCESS	GOBP	GO:0006022	IL1B|VCAN	2	0.361567	0.399356
CELLULAR RESPONSE TO TOPOLOGICALLY INCORRECT PROTEIN	GOBP	GO:0035967	ATF3|CCL2	2	0.365917	0.403203
PEPTIDYL-SERINE PHOSPHORYLATION	GOBP	GO:0018105	GSK3B|SGK1	2	0.370256	0.40702
CLASS A 1 (RHODOPSIN-LIKE RECEPTORS)	REACTOME DATABASE ID RELEASE 62	373076	CXCR4|PTGER4	2	0.383204	0.420259
NEGATIVE REGULATION OF INFLAMMATORY RESPONSE	GOBP	GO:0050728	PTGER4	1	0.384703	0.42091
REGULATION OF NIK/NF-KAPPAB SIGNALING	GOBP	GO:1901222	CD14	1	0.392147	0.428047
CELLULAR RESPONSE TO INTERLEUKIN-12	GOBP	GO:0071349	LCP1	1	0.413947	0.44764
INTERLEUKIN-12-MEDIATED SIGNALING PATHWAY	GOBP	GO:0035722	LCP1	1	0.413947	0.44764
PEPTIDYL-SERINE MODIFICATION	GOBP	GO:0018209	GSK3B|SGK1	2	0.412965	0.44764
RESPONSE TO INTERLEUKIN-12	GOBP	GO:0070671	LCP1	1	0.413947	0.44764
INTERLEUKIN-12 FAMILY SIGNALING	REACTOME DATABASE ID RELEASE 62	447115	LCP1	1	0.42104	0.453203
PROTEOGLYCAN METABOLIC PROCESS	GOBP	GO:0006029	VCAN	1	0.42104	0.453203
NEGATIVE REGULATION OF CELL ADHESION	GOBP	GO:0007162	CEBPB|IRF1	2	0.425508	0.456954
CELL JUNCTION ORGANIZATION	REACTOME DATABASE ID RELEASE 62	446728	CLDN11	1	0.448574	0.480615
ACTIN FILAMENT-BASED MOVEMENT	GOBP	GO:0030048	PDPN	1	0.455252	0.485533
STRIATED MUSCLE CELL DIFFERENTIATION	GOBP	GO:0051146	SIK1	1	0.455252	0.485533
ADAPTIVE IMMUNE RESPONSE BASED ON SOMATIC RECOMBINATION OF IMMUNE RECEPTORS BUILT FROM IMMUNOGLOBULIN SUPERFAMILY DOMAINS	GOBP	GO:0002460	IL6	1	0.46185	0.488092
I-KAPPAB KINASE/NF-KAPPAB SIGNALING	GOBP	GO:0007249	CD14	1	0.46185	0.488092
REGULATION OF RECEPTOR-MEDIATED ENDOCYTOSIS	GOBP	GO:0048259	DAB2	1	0.46185	0.488092
REGULATION OF TUMOR NECROSIS FACTOR PRODUCTION	GOBP	GO:0032680	CD14	1	0.46185	0.488092
B CELL ACTIVATION	GOBP	GO:0042113	KLF6	1	0.47481	0.499518
REGULATION OF TUMOR NECROSIS FACTOR SUPERFAMILY CYTOKINE PRODUCTION	GOBP	GO:1903555	CD14	1	0.47481	0.499518
REGULATION OF METAL ION TRANSPORT	GOBP	GO:0010959	CCL2|SIK1	2	0.478195	0.501943
PROTEIN SECRETION	GOBP	GO:0009306	PLEK	1	0.487461	0.510517
SIGNALING BY NGF	REACTOME	R-HSA-166520.2	DUSP6|MAPK3	2	0.509149	0.532032
NEGATIVE REGULATION OF HEMOPOIESIS	GOBP	GO:1903707	IRF1	1	0.511865	0.533671
PURINE RIBONUCLEOTIDE BIOSYNTHETIC PROCESS	GOBP	GO:0009152	PAPSS2	1	0.517784	0.538634
REGULATION OF MUSCLE CONTRACTION	GOBP	GO:0006937	RGS2	1	0.523632	0.543502
RIBONUCLEOTIDE BIOSYNTHETIC PROCESS	GOBP	GO:0009260	PAPSS2	1	0.529409	0.548275
PEPTIDE LIGAND-BINDING RECEPTORS	REACTOME DATABASE ID RELEASE 62	375276	CXCR4	1	0.540757	0.557543
RIBOSE PHOSPHATE BIOSYNTHETIC PROCESS	GOBP	GO:0046390	PAPSS2	1	0.540757	0.557543
PURINE NUCLEOTIDE BIOSYNTHETIC PROCESS	GOBP	GO:0006164	PAPSS2	1	0.546329	0.562042
MITOCHONDRIAL BIOGENESIS	REACTOME	R-HSA-1592230.2	CREBBP	1	0.593558	0.609282
PHOSPHATIDYLINOSITOL-MEDIATED SIGNALING	GOBP	GO:0048015	HBEGF	1	0.598496	0.612997
REGULATION OF MUSCLE SYSTEM PROCESS	GOBP	GO:0090257	RGS2	1	0.635915	0.649891
CALCIUM ION TRANSPORT	GOBP	GO:0006816	CCL8	1	0.649039	0.661849
MONOVALENT INORGANIC CATION TRANSPORT	GOBP	GO:0015672	SGK1	1	0.704349	0.716679
REGULATION OF HEART CONTRACTION	GOBP	GO:0008016	RGS2	1	0.715028	0.725956
SELENOAMINO ACID METABOLISM	REACTOME DATABASE ID RELEASE 62	2408522	PAPSS2	1	0.725325	0.734806
REGULATION OF BLOOD CIRCULATION	GOBP	GO:1903522	RGS2	1	0.754056	0.762252
CARBOHYDRATE DERIVATIVE CATABOLIC PROCESS	GOBP	GO:1901136	VCAN	1	0.762955	0.769575
MACROMOLECULE GLYCOSYLATION	GOBP	GO:0043413	SPON1	1	0.816928	0.820457
PROTEIN GLYCOSYLATION	GOBP	GO:0006486	SPON1	1	0.816928	0.820457
GLYCOSYLATION	GOBP	GO:0070085	SPON1	1	0.825733	0.827512
ENERGY DERIVATION BY OXIDATION OF ORGANIC COMPOUNDS	GOBP	GO:0015980	GSK3B	1	0.838159	0.838159

## Sheet: TBP
Data Supplement 2 | The table shows the results of the hypergeometric test used to assess the significance of the association between the transcriptional clusters of the "hub" TFs and GO-BP/pathways of the enrichment network obtained by GSEA. We deemed as strongly significant those gene-sets that stood correction for multiple testing (adj. P-value<0.01; green highlighted) and overlap size thresho…
GO-BP/Pathway	Database	Database ID	Overlap genes	Overlap size	Hypergeom P-value	adj. P-value
INTERLEUKIN-4 AND 13 SIGNALING	REACTOME DATABASE ID RELEASE 62	6785807	CDKN1A|CEBPD|COL1A2|FOS|HMOX1|IL6|JUNB|LBP|MYC|SOCS3	10	5.9194e-09	2.61664e-06
RESPONSE TO MOLECULE OF BACTERIAL ORIGIN	GOBP	GO:0002237	CXCL2|HCK|IL6|JUN|JUNB|LBP|LYN|RELA|TRIB1	9	3.64029e-06	0.00080444
CELL CHEMOTAXIS	GOBP	GO:0060326	CCL8|CXCR4|EGR3|HBEGF|HMGB1|IL6|S100A8|S100A9	8	8.50805e-06	0.000940355
TOLL-LIKE RECEPTORS CASCADES	REACTOME DATABASE ID RELEASE 62	168898	DUSP6|FOS|HMGB1|JUN|LBP|NFKBIB|RELA|S100A8|S100A9	9	1.09266e-05	0.00096356
RESPONSE TO LIPOPOLYSACCHARIDE	GOBP	GO:0032496	CXCL2|HCK|IL6|JUN|JUNB|LBP|LYN|TRIB1	8	1.67547e-05	0.0012376
LEUKOCYTE CHEMOTAXIS	GOBP	GO:0030595	CCL8|CXCR4|HMGB1|IL6|S100A8|S100A9	6	4.84954e-05	0.00267963
REGULATION OF CYTOKINE BIOSYNTHETIC PROCESS	GOBP	GO:0042035	BCL3|EGR1|HMOX1|IL6|KLF4	5	6.39069e-05	0.0031382
TRAF6 MEDIATED INDUCTION OF PROINFLAMMATORY CYTOKINES	REACTOME	R-HSA-168180.1	DUSP6|FOS|HMGB1|JUN|NFKBIB|RELA	6	0.000146937	0.005372
MYD88 CASCADE INITIATED ON PLASMA MEMBRANE	REACTOME DATABASE ID RELEASE 62	975871	DUSP6|FOS|HMGB1|JUN|NFKBIB|RELA	6	0.000158491	0.005372
TOLL LIKE RECEPTOR 10 (TLR10) CASCADE	REACTOME DATABASE ID RELEASE 62	168142	DUSP6|FOS|HMGB1|JUN|NFKBIB|RELA	6	0.000158491	0.005372
TOLL LIKE RECEPTOR 5 (TLR5) CASCADE	REACTOME DATABASE ID RELEASE 62	168176	DUSP6|FOS|HMGB1|JUN|NFKBIB|RELA	6	0.000158491	0.005372
TOLL LIKE RECEPTOR 4 (TLR4) CASCADE	REACTOME	R-HSA-166016.1	DUSP6|FOS|HMGB1|JUN|LBP|NFKBIB|RELA	7	0.000193483	0.00609329
TRAF6 MEDIATED INDUCTION OF NFKB AND MAP KINASES UPON TLR7 8 OR 9 ACTIVATION	REACTOME DATABASE ID RELEASE 62	975138	DUSP6|FOS|HMGB1|JUN|NFKBIB|RELA	6	0.000260963	0.00627219
MYD88 DEPENDENT CASCADE INITIATED ON ENDOSOME	REACTOME DATABASE ID RELEASE 62	975155	DUSP6|FOS|HMGB1|JUN|NFKBIB|RELA	6	0.000298177	0.00627219
MYD88:MAL CASCADE INITIATED ON PLASMA MEMBRANE	REACTOME	R-HSA-166058.1	DUSP6|FOS|HMGB1|JUN|NFKBIB|RELA	6	0.000298177	0.00627219
TOLL LIKE RECEPTOR 2 (TLR2) CASCADE	REACTOME DATABASE ID RELEASE 62	181438	DUSP6|FOS|HMGB1|JUN|NFKBIB|RELA	6	0.000298177	0.00627219
TOLL LIKE RECEPTOR 7 8 (TLR7 8) CASCADE	REACTOME DATABASE ID RELEASE 62	168181	DUSP6|FOS|HMGB1|JUN|NFKBIB|RELA	6	0.000298177	0.00627219
TOLL LIKE RECEPTOR TLR1:TLR2 CASCADE	REACTOME DATABASE ID RELEASE 62	168179	DUSP6|FOS|HMGB1|JUN|NFKBIB|RELA	6	0.000298177	0.00627219
TOLL LIKE RECEPTOR TLR6:TLR2 CASCADE	REACTOME	R-HSA-168188.1	DUSP6|FOS|HMGB1|JUN|NFKBIB|RELA	6	0.000298177	0.00627219
TOLL LIKE RECEPTOR 3 (TLR3) CASCADE	REACTOME	R-HSA-168164.2	DUSP6|FOS|HMGB1|JUN|NFKBIB|RELA	6	0.000361681	0.00671185
TOLL LIKE RECEPTOR 9 (TLR9) CASCADE	REACTOME DATABASE ID RELEASE 62	168138	DUSP6|FOS|HMGB1|JUN|NFKBIB|RELA	6	0.000361681	0.00671185
MYD88-INDEPENDENT TLR4 CASCADE	REACTOME DATABASE ID RELEASE 62	166166	DUSP6|FOS|HMGB1|JUN|NFKBIB|RELA	6	0.000385049	0.00671185
TRIF(TICAM1)-MEDIATED TLR4 SIGNALING	REACTOME	R-HSA-937061.2	DUSP6|FOS|HMGB1|JUN|NFKBIB|RELA	6	0.000385049	0.00671185
DEFENSE RESPONSE TO OTHER ORGANISM	GOBP	GO:0098542	IL6|IRF1|LBP|LYZ|RELA|S100A8|S100A9	7	0.000406883	0.00671185
PLATELET ACTIVATION	GOBP	GO:0030168	COL1A1|COL1A2|COL3A1|IL6|LYN|PDPN	6	0.000409582	0.00671185
DEFENSE RESPONSE TO BACTERIUM	GOBP	GO:0042742	IL6|LBP|LYZ|S100A8|S100A9	5	0.000504879	0.00727291
REGULATION OF JAK-STAT CASCADE	GOBP	GO:0046425	BCL3|IGF1|IL6|LYN|SOCS3	5	0.00058789	0.0074256
REGULATION OF STAT CASCADE	GOBP	GO:1904892	BCL3|IGF1|IL6|LYN|SOCS3	5	0.00058789	0.0074256
POSITIVE REGULATION OF NF-KAPPAB TRANSCRIPTION FACTOR ACTIVITY	GOBP	GO:0051092	AR|IL6|NFKBIB|RELA|S100A8|S100A9	6	0.000652782	0.007514
REGULATION OF ERK1 AND ERK2 CASCADE	GOBP	GO:0070372	CCL8|CTGF|CYR61|DUSP6|HMGB1|LYN|SPRY1	7	0.000712348	0.0078676
CELLULAR RESPONSE TO MOLECULE OF BACTERIAL ORIGIN	GOBP	GO:0071219	HCK|IL6|LBP|LYN|RELA	5	0.000731104	0.00788054
ACTIVATED TLR4 SIGNALLING	REACTOME	R-HSA-166054.1	DUSP6|FOS|HMGB1|JUN|NFKBIB|RELA	6	0.000810228	0.00832605
REGULATION OF TLR BY ENDOGENOUS LIGAND	REACTOME	R-HSA-5686938.3	HMGB1|LBP|S100A8|S100A9	4	6.52007e-06	0.000940355
COLLAGEN FIBRIL ORGANIZATION	GOBP	GO:0030199	COL1A1|COL1A2|COL3A1|LUM	4	3.83035e-05	0.00241837
POSITIVE REGULATION OF JAK-STAT CASCADE	GOBP	GO:0046427	IGF1|IL6|LYN|SOCS3	4	0.000451113	0.00687386
POSITIVE REGULATION OF STAT CASCADE	GOBP	GO:1904894	IGF1|IL6|LYN|SOCS3	4	0.000451113	0.00687386
EPIBOLY INVOLVED IN WOUND HEALING	GOBP	GO:0090505	CYR61|LCP1|PDPN	3	0.000543378	0.00727291
LIPOPOLYSACCHARIDE-MEDIATED SIGNALING PATHWAY	GOBP	GO:0031663	HCK|LBP|LYN	3	0.000543378	0.00727291
WOUND HEALING, SPREADING OF CELLS	GOBP	GO:0044319	CYR61|LCP1|PDPN	3	0.000543378	0.00727291
REGULATION OF CHEMOKINE PRODUCTION	GOBP	GO:0032642	EGR1|HMOX1|IL6|KLF4	4	0.000633135	0.007514
REGULATION OF TOLL-LIKE RECEPTOR SIGNALING PATHWAY	GOBP	GO:0034121	HMGB1|IRF1|LBP|LYN	4	0.000633135	0.007514
EPIBOLY	GOBP	GO:0090504	CYR61|LCP1|PDPN	3	0.000663426	0.007514
SCAVENGING BY CLASS A RECEPTORS	REACTOME DATABASE ID RELEASE 62	3000480	COL1A1|COL1A2|COL3A1	3	0.00079915	0.00832605
ANTIMICROBIAL PEPTIDES	REACTOME DATABASE ID RELEASE 62	6803157	LYZ|S100A8|S100A9	3	0.00112067	0.0110075
LEUKOCYTE HOMEOSTASIS	GOBP	GO:0001776	HMGB1|IL6|LYN	3	0.00112067	0.0110075
MYELOID LEUKOCYTE MIGRATION	GOBP	GO:0097529	CCL8|IL6|S100A8|S100A9	4	0.00125041	0.0119399
DEFENSE RESPONSE TO GRAM-POSITIVE BACTERIUM	GOBP	GO:0050830	IL6|LBP|LYZ	3	0.00130791	0.0119399
REGULATION OF INFLAMMATORY RESPONSE	GOBP	GO:0050727	HCK|IL6|KLF4|LBP|RELA|S100A8|S100A9	7	0.00132366	0.0119399
REGULATION OF VASCULATURE DEVELOPMENT	GOBP	GO:1901342	CTNNB1|EGR1|HMOX1|IL6|KLF4|PROK2|SFRP2	7	0.00132366	0.0119399
CELLULAR RESPONSE TO BIOTIC STIMULUS	GOBP	GO:0071216	HCK|IL6|LBP|LYN|RELA	5	0.00157591	0.013931
INTEGRIN-MEDIATED SIGNALING PATHWAY	GOBP	GO:0007229	ADAMTS1|COL3A1|DAB2|HCK	4	0.00161216	0.013972
T CELL ACTIVATION INVOLVED IN IMMUNE RESPONSE	GOBP	GO:0002286	HMGB1|IL6|LCP1	3	0.00173876	0.0147795
COLLAGEN CHAIN TRIMERIZATION	REACTOME	R-HSA-8948216.2	COL1A1|COL1A2|COL3A1	3	0.00198364	0.0162365
DEFENSE RESPONSE TO GRAM-NEGATIVE BACTERIUM	GOBP	GO:0050829	IL6|LBP|LYZ	3	0.00198364	0.0162365
FCERI MEDIATED MAPK ACTIVATION	REACTOME DATABASE ID RELEASE 62	2871796	FOS|JUN|LYN	3	0.00224896	0.0177507
POSITIVE REGULATION OF SMOOTH MUSCLE CELL PROLIFERATION	GOBP	GO:0048661	HMOX1|IGF1|IL6	3	0.00224896	0.0177507
REGULATION OF LEUKOCYTE MIGRATION	GOBP	GO:0002685	CXCL2|HMGB1|HMOX1|IL6|LYN	5	0.00244119	0.0187159
NEGATIVE REGULATION OF CYTOKINE PRODUCTION	GOBP	GO:0001818	BCL3|HMGB1|IL6|KLF4|LBP|REL	6	0.00245594	0.0187159
POSITIVE REGULATION OF CHEMOKINE PRODUCTION	GOBP	GO:0032722	EGR1|HMOX1|IL6	3	0.00253529	0.018733
HOMEOSTASIS OF NUMBER OF CELLS	GOBP	GO:0048872	HMGB1|HMOX1|IL6|LYN	4	0.00254294	0.018733
PATTERN RECOGNITION RECEPTOR SIGNALING PATHWAY	GOBP	GO:0002221	HMGB1|LBP|RELA|S100A8|S100A9	5	0.00298409	0.0212737
REGULATION OF LYMPHOCYTE PROLIFERATION	GOBP	GO:0050670	HMGB1|IGF1|IL6|IRF1|LYN	5	0.00298409	0.0212737
REGULATION OF MONONUCLEAR CELL PROLIFERATION	GOBP	GO:0032944	HMGB1|IGF1|IL6|IRF1|LYN	5	0.00313243	0.0219768
REGULATION OF ANGIOGENESIS	GOBP	GO:0045765	CTNNB1|HMOX1|IL6|KLF4|PROK2|SFRP2	6	0.00348375	0.0238489
POSITIVE REGULATION OF INFLAMMATORY RESPONSE	GOBP	GO:0050729	IL6|LBP|S100A8|S100A9	4	0.00355779	0.0238489
REGULATION OF LEUKOCYTE PROLIFERATION	GOBP	GO:0070663	HMGB1|IGF1|IL6|IRF1|LYN	5	0.00360941	0.0238489
POSITIVE REGULATION OF RESPONSE TO EXTERNAL STIMULUS	GOBP	GO:0032103	CXCL2|HMGB1|IL6|LBP|S100A8|S100A9	6	0.0036151	0.0238489
CELLULAR RESPONSE TO LIPOPOLYSACCHARIDE	GOBP	GO:0071222	HCK|IL6|LBP|LYN	4	0.0037894	0.0246311
RESPONSE TO VIRUS	GOBP	GO:0009615	BCL3|CCL8|CXCR4|IL6|IRF1|RELA	6	0.00388885	0.0246332
REGULATION OF CELL ADHESION MEDIATED BY INTEGRIN	GOBP	GO:0033628	LYN|PLAU|SFRP2	3	0.00390119	0.0246332
POSITIVE REGULATION OF LEUKOCYTE PROLIFERATION	GOBP	GO:0070665	HMGB1|IGF1|IL6|LYN	4	0.00403104	0.0247461
REGULATION OF LEUKOCYTE CHEMOTAXIS	GOBP	GO:0002688	CXCL2|HMGB1|IL6|LYN	4	0.00403104	0.0247461
FCGR ACTIVATION	REACTOME	R-HSA-2029481.1	HCK|LYN	2	0.00415345	0.0248085
LEUKOCYTE AGGREGATION	GOBP	GO:0070486	S100A8|S100A9	2	0.00415345	0.0248085
NEUTROPHIL CHEMOTAXIS	GOBP	GO:0030593	CCL8|S100A8|S100A9	3	0.00430022	0.0250092
POSITIVE REGULATION OF NEURON DEATH	GOBP	GO:1901216	CTNNB1|EGR1|FOS	3	0.00430022	0.0250092
REGULATION OF CHEMOTAXIS	GOBP	GO:0050920	CXCL2|CXCR4|HMGB1|IL6|LYN	5	0.00471655	0.0264258
GRANULOCYTE CHEMOTAXIS	GOBP	GO:0071621	CCL8|S100A8|S100A9	3	0.00472316	0.0264258
NEUTROPHIL MIGRATION	GOBP	GO:1990266	CCL8|S100A8|S100A9	3	0.00472316	0.0264258
REGULATION OF T CELL PROLIFERATION	GOBP	GO:0042129	HMGB1|IGF1|IL6|IRF1	4	0.00510186	0.0278698
GRANULOCYTE MIGRATION	GOBP	GO:0097530	CCL8|S100A8|S100A9	3	0.00517041	0.0278698
POSITIVE REGULATION OF INTERLEUKIN-6 PRODUCTION	GOBP	GO:0032755	HMGB1|IL6|LBP	3	0.00517041	0.0278698
BINDING AND UPTAKE OF LIGANDS BY SCAVENGER RECEPTORS	REACTOME DATABASE ID RELEASE 62	2173782	COL1A1|COL1A2|COL3A1	3	0.00564234	0.0300471
COLLAGEN CATABOLIC PROCESS	GOBP	GO:0030574	COL1A1|COL1A2|COL3A1	3	0.00613931	0.0319637
REGULATION OF TOLL-LIKE RECEPTOR 4 SIGNALING PATHWAY	GOBP	GO:0034143	LBP|LYN	2	0.00625475	0.0319637
RESPIRATORY BURST	GOBP	GO:0045730	CYBB|HCK	2	0.00625475	0.0319637
REGULATION OF PEPTIDYL-TYROSINE PHOSPHORYLATION	GOBP	GO:0050730	IGF1|IL6|LYN|SFRP2|SOCS3	5	0.00629151	0.0319637
NEGATIVE REGULATION OF LEUKOCYTE DIFFERENTIATION	GOBP	GO:1902106	HMGB1|IRF1|MYC	3	0.00666166	0.0334597
POSITIVE REGULATION OF PEPTIDYL-TYROSINE PHOSPHORYLATION	GOBP	GO:0050731	IGF1|IL6|LYN|SOCS3	4	0.00704186	0.0349719
MULTICELLULAR ORGANISMAL CATABOLIC PROCESS	GOBP	GO:0044243	COL1A1|COL1A2|COL3A1	3	0.00720971	0.0354077
REGULATION OF WOUND HEALING	GOBP	GO:0061041	HBEGF|LYN|PDPN|PLAU	4	0.00740647	0.0354164
CELLULAR ZINC ION HOMEOSTASIS	GOBP	GO:0006882	S100A8|S100A9	2	0.00745187	0.0354164
ZINC ION HOMEOSTASIS	GOBP	GO:0055069	S100A8|S100A9	2	0.00745187	0.0354164
HUMORAL IMMUNE RESPONSE	GOBP	GO:0006959	IL6|LYZ|S100A8|S100A9	4	0.0085745	0.0403184
DENDRITIC CELL CHEMOTAXIS	GOBP	GO:0002407	CXCR4|HMGB1	2	0.00874365	0.040681
ASSEMBLY OF COLLAGEN FIBRILS AND OTHER MULTIMERIC STRUCTURES	REACTOME	R-HSA-2022090.3	COL1A1|COL1A2|COL3A1	3	0.0090109	0.0414877
REGULATION OF RESPONSE TO WOUNDING	GOBP	GO:1903034	HBEGF|LYN|PDPN|PLAU	4	0.0098572	0.0443705
TOLL-LIKE RECEPTOR SIGNALING PATHWAY	GOBP	GO:0002224	HMGB1|LBP|S100A8|S100A9	4	0.0098572	0.0443705
DENDRITIC CELL MIGRATION	GOBP	GO:0036336	CXCR4|HMGB1	2	0.0101279	0.0443705
NEGATIVE REGULATION OF T CELL DIFFERENTIATION	GOBP	GO:0045581	HMGB1|IRF1	2	0.0101279	0.0443705
REGULATION OF STRESS-ACTIVATED PROTEIN KINASE SIGNALING CASCADE	GOBP	GO:0070302	CTGF|GADD45B|HMGB1|LYN|MYC	5	0.0101389	0.0443705
ACTIVATION OF MAPK ACTIVITY	GOBP	GO:0000187	CXCR4|DUSP6|IGF1|PROK2	4	0.0107781	0.0460886
REGULATION OF MYELOID CELL DIFFERENTIATION	GOBP	GO:0045637	HDAC1|LYN|MYC|SIN3A|SPI1	5	0.0108479	0.0460886
COLLAGEN METABOLIC PROCESS	GOBP	GO:0032963	COL1A1|COL1A2|COL3A1	3	0.0110529	0.0460886
LYMPHOCYTE ACTIVATION INVOLVED IN IMMUNE RESPONSE	GOBP	GO:0002285	HMGB1|IL6|LCP1	3	0.0110529	0.0460886
POSITIVE REGULATION OF T CELL PROLIFERATION	GOBP	GO:0042102	HMGB1|IGF1|IL6	3	0.0110529	0.0460886
NEGATIVE REGULATION OF LYMPHOCYTE DIFFERENTIATION	GOBP	GO:0045620	HMGB1|IRF1	2	0.0116024	0.0479278
COLLAGEN BIOSYNTHESIS AND MODIFYING ENZYMES	REACTOME DATABASE ID RELEASE 62	1650814	COL1A1|COL1A2|COL3A1	3	0.0117881	0.0482439
NEGATIVE REGULATION OF LEUKOCYTE CELL-CELL ADHESION	GOBP	GO:1903038	HMGB1|IRF1|KLF4	3	0.0125509	0.0504316
REGULATION OF INTERLEUKIN-8 PRODUCTION	GOBP	GO:0032677	BCL3|KLF4|LBP	3	0.0125509	0.0504316
POSITIVE REGULATION OF STRESS-ACTIVATED PROTEIN KINASE SIGNALING CASCADE	GOBP	GO:0070304	CTGF|GADD45B|HMGB1|LYN	4	0.0127828	0.050835
REGULATION OF SIGNALING BY CBL	REACTOME	R-HSA-912631.1	HCK|LYN	2	0.0131651	0.050835
CANONICAL WNT SIGNALING PATHWAY	GOBP	GO:0060070	CTNNB1|MYC|NR4A2	3	0.0133413	0.050835
MULTICELLULAR ORGANISMAL MACROMOLECULE METABOLIC PROCESS	GOBP	GO:0044259	COL1A1|COL1A2|COL3A1	3	0.0133413	0.050835
REGULATION OF BLOOD COAGULATION	GOBP	GO:0030193	LYN|PDPN|PLAU	3	0.0133413	0.050835
REGULATION OF HEMOSTASIS	GOBP	GO:1900046	LYN|PDPN|PLAU	3	0.0133413	0.050835
POSITIVE REGULATION OF MAP KINASE ACTIVITY	GOBP	GO:0043406	CXCR4|DUSP6|GADD45B|IGF1|PROK2	5	0.0135956	0.0513611
POSITIVE REGULATION OF LEUKOCYTE CHEMOTAXIS	GOBP	GO:0002690	CXCL2|HMGB1|IL6	3	0.0141596	0.0525929
REGULATION OF COAGULATION	GOBP	GO:0050818	LYN|PDPN|PLAU	3	0.0141596	0.0525929
DEFECTIVE B3GALTL CAUSES PETERS-PLUS SYNDROME (PPS)	REACTOME DATABASE ID RELEASE 62	5083635	ADAMTS1|SPON1	2	0.0148139	0.0545647
REGULATION OF INTERLEUKIN-6 PRODUCTION	GOBP	GO:0032675	HMGB1|IL6|LBP	3	0.0150059	0.054815
POSITIVE REGULATION OF CELL-CELL ADHESION	GOBP	GO:0022409	HMGB1|IGF1|IL6|LYN|PDPN	5	0.0153598	0.0556478
RESPONSE TO GLUCOCORTICOID	GOBP	GO:0051384	IL6|NR3C1	2	0.0165468	0.0588732
INTERFERON ALPHA BETA SIGNALING	REACTOME	R-HSA-909733.2	EGR1|IRF1|SOCS3	3	0.0167829	0.0588732
MULTICELLULAR ORGANISM METABOLIC PROCESS	GOBP	GO:0044236	COL1A1|COL1A2|COL3A1	3	0.0167829	0.0588732
NEGATIVE REGULATION OF LYMPHOCYTE ACTIVATION	GOBP	GO:0051250	HMGB1|IRF1|LYN	3	0.0167829	0.0588732
REGULATION OF CYSTEINE-TYPE ENDOPEPTIDASE ACTIVITY	GOBP	GO:2000116	HMGB1|KLF4|MYC|S100A8|S100A9	5	0.017773	0.0618557
O-GLYCOSYLATION OF TSR DOMAIN-CONTAINING PROTEINS	REACTOME	R-HSA-5173214.1	ADAMTS1|SPON1	2	0.0183616	0.0629134
POSITIVE REGULATION OF TRANSCRIPTION FROM RNA POLYMERASE II PROMOTER IN RESPONSE TO STRESS	GOBP	GO:0036003	ATF3|KLF2	2	0.0183616	0.0629134
NEGATIVE REGULATION OF SEQUENCE-SPECIFIC DNA BINDING TRANSCRIPTION FACTOR ACTIVITY	GOBP	GO:0043433	ESR1|KLF4|RB1|TRIB1	4	0.0194746	0.0662137
CYTOKINE PRODUCTION	GOBP	GO:0001816	HMGB1|S100A8|S100A9	3	0.0196604	0.0663351
RESPONSE TO CORTICOSTEROID	GOBP	GO:0031960	IL6|NR3C1	2	0.0202565	0.0678285
NEGATIVE REGULATION OF MULTI-ORGANISM PROCESS	GOBP	GO:0043901	HDAC1|IGF1|JUN|TRIB1	4	0.0216132	0.0718274
DISEASES ASSOCIATED WITH THE TLR SIGNALING CASCADE	REACTOME DATABASE ID RELEASE 62	5602358	NFKBIB|RELA	2	0.0222294	0.0727806
DISEASES OF IMMUNE SYSTEM	REACTOME	R-HSA-5260271.1	NFKBIB|RELA	2	0.0222294	0.0727806
REGULATION OF ADAPTIVE IMMUNE RESPONSE	GOBP	GO:0002819	HMGB1|IL6|IRF1	3	0.0227937	0.0735388
RESPONSE TO MECHANICAL STIMULUS	GOBP	GO:0009612	IRF1|JUN|JUNB	3	0.0227937	0.0735388
MAP KINASE ACTIVATION IN TLR CASCADE	REACTOME DATABASE ID RELEASE 62	450294	DUSP6|FOS|JUN	3	0.0238951	0.0759829
NEGATIVE REGULATION OF LEUKOCYTE ACTIVATION	GOBP	GO:0002695	HMGB1|IRF1|LYN	3	0.0238951	0.0759829
POSITIVE REGULATION OF LYMPHOCYTE PROLIFERATION	GOBP	GO:0050671	HMGB1|IGF1|IL6	3	0.0250249	0.0790073
POSITIVE REGULATION OF MONONUCLEAR CELL PROLIFERATION	GOBP	GO:0032946	HMGB1|IGF1|IL6	3	0.0261832	0.0816054
DISEASES ASSOCIATED WITH O-GLYCOSYLATION OF PROTEINS	REACTOME	R-HSA-3906995.2	ADAMTS1|SPON1	2	0.0264018	0.0816054
POSITIVE REGULATION OF INTERLEUKIN-1 PRODUCTION	GOBP	GO:0032732	EGR1|HMGB1	2	0.0264018	0.0816054
COLLAGEN FORMATION	REACTOME DATABASE ID RELEASE 62	1474290	COL1A1|COL1A2|COL3A1	3	0.02737	0.0828598
NEGATIVE REGULATION OF HEMOPOIESIS	GOBP	GO:1903707	HMGB1|IRF1|MYC	3	0.02737	0.0828598
POSITIVE REGULATION OF LEUKOCYTE MIGRATION	GOBP	GO:0002687	CXCL2|HMGB1|IL6	3	0.02737	0.0828598
RESPONSE TO NUTRIENT	GOBP	GO:0007584	ALPL|NCOA1	2	0.0285975	0.0859869
DNA DAMAGE RESPONSE, SIGNAL TRANSDUCTION BY P53 CLASS MEDIATOR	GOBP	GO:0030330	BCL3|CDKN1A|E2F1	3	0.0298285	0.0890824
CHEMOKINE RECEPTORS BIND CHEMOKINES	REACTOME	R-HSA-380108.3	CXCL2|CXCR4	2	0.0308637	0.0915555
CHEMOKINE-MEDIATED SIGNALING PATHWAY	GOBP	GO:0070098	CCL8|CXCL2	2	0.0331988	0.0971779
POSITIVE REGULATION OF CYTOKINE BIOSYNTHETIC PROCESS	GOBP	GO:0042108	EGR1|HMOX1	2	0.0331988	0.0971779
PEPTIDE LIGAND-BINDING RECEPTORS	REACTOME DATABASE ID RELEASE 62	375276	CXCL2|CXCR4|PROK2	3	0.0337282	0.098078
NEGATIVE REGULATION OF CELL-CELL ADHESION	GOBP	GO:0022408	HMGB1|IRF1|KLF4	3	0.0350843	0.101355
NEGATIVE REGULATION OF CELL ACTIVATION	GOBP	GO:0050866	HMGB1|IRF1|LYN	3	0.0364683	0.104669
REGULATION OF T CELL MEDIATED IMMUNITY	GOBP	GO:0002709	HMGB1|IL6	2	0.0380682	0.108242
LEUKOCYTE DIFFERENTIATION	GOBP	GO:0002521	HMGB1|IL6|KLF6|LYN	4	0.0384481	0.108242
POSITIVE REGULATION OF T CELL ACTIVATION	GOBP	GO:0050870	HMGB1|IGF1|IL6|LYN	4	0.0384481	0.108242
POSITIVE REGULATION OF JNK CASCADE	GOBP	GO:0046330	CTGF|GADD45B|HMGB1	3	0.0393197	0.109105
REGULATION OF LEUKOCYTE MEDIATED IMMUNITY	GOBP	GO:0002703	HMGB1|IL6|LYN	3	0.0393197	0.109105
PHAGOCYTOSIS	GOBP	GO:0006909	HCK|HMGB1|LBP|LYN	4	0.0394949	0.109105
POSITIVE REGULATION OF LEUKOCYTE CELL-CELL ADHESION	GOBP	GO:1903039	HMGB1|IGF1|IL6|LYN	4	0.0416374	0.113603
REGULATION OF STRESS-ACTIVATED MAPK CASCADE	GOBP	GO:0032872	CTGF|GADD45B|HMGB1|MYC	4	0.0416374	0.113603
SIGNAL TRANSDUCTION IN RESPONSE TO DNA DAMAGE	GOBP	GO:0042770	BCL3|CDKN1A|E2F1	3	0.0422815	0.114653
PEPTIDYL-TYROSINE AUTOPHOSPHORYLATION	GOBP	GO:0038083	HCK|LYN	2	0.0431918	0.116407
LEUKOCYTE CELL-CELL ADHESION	GOBP	GO:0007159	S100A8|S100A9	2	0.0458448	0.122069
REGULATION OF EXTRINSIC APOPTOTIC SIGNALING PATHWAY VIA DEATH DOMAIN RECEPTORS	GOBP	GO:1902041	ATF3|HMOX1	2	0.0458448	0.122069
LYMPHOCYTE DIFFERENTIATION	GOBP	GO:0030098	HMGB1|IL6|KLF6	3	0.0469289	0.124207
MITOCHONDRIAL BIOGENESIS	REACTOME	R-HSA-1592230.2	NCOA1|NCOA6|RXRA	3	0.048532	0.126247
CELLULAR DEFENSE RESPONSE	GOBP	GO:0006968	LBP|RELA	2	0.0485565	0.126247
REGULATION OF INTERFERON-BETA PRODUCTION	GOBP	GO:0032648	IRF1|REL	2	0.0485565	0.126247
HSP90 CHAPERONE CYCLE FOR SHRS	REACTOME DATABASE ID RELEASE 62	3371497	AR|NR3C1	2	0.0513251	0.130378
INTERLEUKIN-10 SIGNALING	REACTOME	R-HSA-6783783.2	CXCL2|IL6	2	0.0513251	0.130378
INTERLEUKIN-3, 5 AND GM-CSF SIGNALING	REACTOME DATABASE ID RELEASE 62	512988	HCK|LYN	2	0.0513251	0.130378
REGULATION OF INTERLEUKIN-1 PRODUCTION	GOBP	GO:0032652	EGR1|HMGB1	2	0.0513251	0.130378
REGULATION OF IGF ACTIVITY BY IGFBP	REACTOME	R-HSA-381426.2	CYR61|IGF1|IL6	3	0.0518181	0.130878
REGULATION OF ALPHA-BETA T CELL ACTIVATION	GOBP	GO:0046634	HMGB1|IRF1	2	0.0541492	0.135988
REGULATION OF REACTIVE OXYGEN SPECIES METABOLIC PROCESS	GOBP	GO:2000377	CDKN1A|KLF2|KLF4	3	0.0552098	0.137868
POSITIVE REGULATION OF IMMUNE EFFECTOR PROCESS	GOBP	GO:0002699	IL6|LBP|LYN	3	0.0587054	0.145774
TP53 REGULATES TRANSCRIPTION OF CELL CYCLE GENES	REACTOME	R-HSA-6791312.3	CDKN1A|E2F1	2	0.0599577	0.148052
POSITIVE REGULATION OF STRESS-ACTIVATED MAPK CASCADE	GOBP	GO:0032874	CTGF|GADD45B|HMGB1	3	0.0604917	0.148541
CELLULAR RESPONSE TO INTERFERON-GAMMA	GOBP	GO:0071346	CCL8|HCK|IRF1	3	0.0623035	0.152144
REGULATION OF MUSCLE SYSTEM PROCESS	GOBP	GO:0090257	IGF1|PROK2|RGS2	3	0.0641404	0.15577
CELLULAR RESPONSE TO EXTERNAL STIMULUS	GOBP	GO:0071496	CDKN1A|IRF1|NCOA1|NR4A2	4	0.0652184	0.157522
EPITHELIAL TO MESENCHYMAL TRANSITION	GOBP	GO:0001837	CTNNB1|SPRY1	2	0.0690488	0.164084
GPVI-MEDIATED ACTIVATION CASCADE	REACTOME	R-HSA-114604.4	LYN|PDPN	2	0.0690488	0.164084
NEGATIVE REGULATION OF T CELL ACTIVATION	GOBP	GO:0050868	HMGB1|IRF1	2	0.0690488	0.164084
PYRUVATE METABOLISM AND CITRIC ACID (TCA) CYCLE	REACTOME DATABASE ID RELEASE 62	71406	RXRA|SLC16A3	2	0.0721743	0.17017
MUSCLE STRUCTURE DEVELOPMENT	GOBP	GO:0061061	EGR3|HBEGF|IGF1|RB1	4	0.07238	0.17017
LYMPHOCYTE ACTIVATION	GOBP	GO:0046649	HMGB1|IL6|KLF6|LCP1	4	0.0738589	0.171819
POSITIVE REGULATION OF LYMPHOCYTE ACTIVATION	GOBP	GO:0051251	HMGB1|IGF1|IL6|LYN	4	0.0738589	0.171819
T CELL ACTIVATION	GOBP	GO:0042110	HMGB1|IL6|LCP1	3	0.0797165	0.184475
REGULATION OF PHOSPHATIDYLINOSITOL 3-KINASE SIGNALING	GOBP	GO:0014066	HBEGF|IER3|IGF1	3	0.0817701	0.188242
REGULATION OF JNK CASCADE	GOBP	GO:0046328	CTGF|GADD45B|HMGB1	3	0.0838466	0.190384
B CELL HOMEOSTASIS	GOBP	GO:0001782	LYN	1	0.0852851	0.190384
CROSS-PRESENTATION OF PARTICULATE EXOGENOUS ANTIGENS (PHAGOSOMES)	REACTOME DATABASE ID RELEASE 62	1236973	CYBB	1	0.0852851	0.190384
DECTIN-2 FAMILY	REACTOME	R-HSA-5621480.2	LYN	1	0.0852851	0.190384
LEUKOCYTE APOPTOTIC PROCESS	GOBP	GO:0071887	IL6	1	0.0852851	0.190384
NEGATIVE REGULATION OF B CELL PROLIFERATION	GOBP	GO:0030889	LYN	1	0.0852851	0.190384
RESPONSE TO INTERFERON-GAMMA	GOBP	GO:0034341	CCL8|HCK|IRF1	3	0.0859458	0.190895
MITOTIC CELL CYCLE CHECKPOINT	GOBP	GO:0007093	CDKN1A|E2F1|RB1	3	0.0880673	0.19451
T CELL DIFFERENTIATION	GOBP	GO:0030217	HMGB1|IL6	2	0.0884534	0.19451
G ALPHA (I) SIGNALLING EVENTS	REACTOME DATABASE ID RELEASE 62	418594	CXCL2|CXCR4|RGS1	3	0.090211	0.19642
POSITIVE REGULATION OF ERK1 AND ERK2 CASCADE	GOBP	GO:0070374	CCL8|CTGF|HMGB1	3	0.090211	0.19642
REGULATION OF T CELL DIFFERENTIATION	GOBP	GO:0045580	HMGB1|IRF1	2	0.0918304	0.198955
GASTRIN-CREB SIGNALLING PATHWAY VIA PKC AND MAPK	REACTOME	R-HSA-881907.1	HBEGF|PROK2|RGS2	3	0.0945637	0.198955
CELLULAR RESPONSE TO TYPE I INTERFERON	GOBP	GO:0071357	EGR1|IRF1	2	0.0952449	0.198955
DNA DAMAGE RESPONSE, SIGNAL TRANSDUCTION BY P53 CLASS MEDIATOR RESULTING IN CELL CYCLE ARREST	GOBP	GO:0006977	CDKN1A|E2F1	2	0.0952449	0.198955
REGULATION OF ADAPTIVE IMMUNE RESPONSE BASED ON SOMATIC RECOMBINATION OF IMMUNE RECEPTORS BUILT FROM IMMUNOGLOBULIN SUPERFAMILY DOMAINS	GOBP	GO:0002822	HMGB1|IL6	2	0.0952449	0.198955
REGULATION OF LYMPHOCYTE MEDIATED IMMUNITY	GOBP	GO:0002706	HMGB1|IL6	2	0.0952449	0.198955
TYPE I INTERFERON SIGNALING PATHWAY	GOBP	GO:0060337	EGR1|IRF1	2	0.0952449	0.198955
DETECTION OF EXTERNAL BIOTIC STIMULUS	GOBP	GO:0098581	LBP	1	0.0954265	0.198955
POSITIVE REGULATION OF TYPE 2 IMMUNE RESPONSE	GOBP	GO:0002830	IL6	1	0.0954265	0.198955
INTRACELLULAR SIGNAL TRANSDUCTION INVOLVED IN G1 DNA DAMAGE CHECKPOINT	GOBP	GO:1902400	CDKN1A|E2F1	2	0.0986955	0.200107
REGULATION OF B CELL ACTIVATION	GOBP	GO:0050864	IL6|LYN	2	0.0986955	0.200107
SIGNAL TRANSDUCTION INVOLVED IN MITOTIC CELL CYCLE CHECKPOINT	GOBP	GO:0072413	CDKN1A|E2F1	2	0.0986955	0.200107
SIGNAL TRANSDUCTION INVOLVED IN MITOTIC DNA DAMAGE CHECKPOINT	GOBP	GO:1902402	CDKN1A|E2F1	2	0.0986955	0.200107
SIGNAL TRANSDUCTION INVOLVED IN MITOTIC DNA INTEGRITY CHECKPOINT	GOBP	GO:1902403	CDKN1A|E2F1	2	0.0986955	0.200107
SIGNAL TRANSDUCTION INVOLVED IN MITOTIC G1 DNA DAMAGE CHECKPOINT	GOBP	GO:0072431	CDKN1A|E2F1	2	0.0986955	0.200107
CELLULAR RESPONSE TO EXTRACELLULAR STIMULUS	GOBP	GO:0031668	CDKN1A|NCOA1|NR4A2	3	0.103523	0.204911
REGULATION OF LEUKOCYTE DIFFERENTIATION	GOBP	GO:1902105	HMGB1|IRF1|MYC	3	0.103523	0.204911
ENDOTHELIAL TUBE MORPHOGENESIS	GOBP	GO:0061154	CTNNB1	1	0.105457	0.204911
MORPHOGENESIS OF AN ENDOTHELIUM	GOBP	GO:0003159	CTNNB1	1	0.105457	0.204911
REGULATION OF IFNA SIGNALING	REACTOME DATABASE ID RELEASE 62	912694	SOCS3	1	0.105457	0.204911
RESPONSE TO VITAMIN	GOBP	GO:0033273	ALPL	1	0.105457	0.204911
RHO GTPASES ACTIVATE NADPH OXIDASES	REACTOME	R-HSA-5668599.4	CYBB	1	0.105457	0.204911
SIGNAL TRANSDUCTION INVOLVED IN CELL CYCLE CHECKPOINT	GOBP	GO:0072395	CDKN1A|E2F1	2	0.105701	0.204911
SIGNAL TRANSDUCTION INVOLVED IN DNA DAMAGE CHECKPOINT	GOBP	GO:0072422	CDKN1A|E2F1	2	0.105701	0.204911
SIGNAL TRANSDUCTION INVOLVED IN DNA INTEGRITY CHECKPOINT	GOBP	GO:0072401	CDKN1A|E2F1	2	0.105701	0.204911
ADAPTIVE IMMUNE RESPONSE BASED ON SOMATIC RECOMBINATION OF IMMUNE RECEPTORS BUILT FROM IMMUNOGLOBULIN SUPERFAMILY DOMAINS	GOBP	GO:0002460	HMGB1|IL6	2	0.109253	0.209046
O-LINKED GLYCOSYLATION	REACTOME	R-HSA-5173105.3	ADAMTS1|SPON1	2	0.109253	0.209046
RESPONSE TO TYPE I INTERFERON	GOBP	GO:0034340	EGR1|IRF1	2	0.109253	0.209046
POSITIVE REGULATION OF PROTEIN SECRETION	GOBP	GO:0050714	HMGB1|IGF1|IL6	3	0.112808	0.210947
NEGATIVE REGULATION OF IMMUNE RESPONSE	GOBP	GO:0050777	COL3A1|LYN	2	0.112836	0.210947
POSITIVE REGULATION OF PEPTIDE SECRETION	GOBP	GO:0002793	HMGB1|IGF1|IL6	3	0.115177	0.210947
CELLULAR RESPONSE TO NUTRIENT	GOBP	GO:0031670	NCOA1	1	0.115377	0.210947
DETECTION OF BIOTIC STIMULUS	GOBP	GO:0009595	LBP	1	0.115377	0.210947
FUCOSYLATION	GOBP	GO:0036065	SPON1	1	0.115377	0.210947
PROTEIN O-LINKED FUCOSYLATION	GOBP	GO:0036066	SPON1	1	0.115377	0.210947
REGULATION OF ALPHA-BETA T CELL PROLIFERATION	GOBP	GO:0046640	IRF1	1	0.115377	0.210947
REGULATION OF REGULATORY T CELL DIFFERENTIATION	GOBP	GO:0045589	IRF1	1	0.115377	0.210947
ROLE OF LAT2 NTAL LAB ON CALCIUM MOBILIZATION	REACTOME DATABASE ID RELEASE 62	2730905	LYN	1	0.115377	0.210947
MITOTIC G1 DNA DAMAGE CHECKPOINT	GOBP	GO:0031571	CDKN1A|E2F1	2	0.116451	0.210947
MITOTIC G1/S TRANSITION CHECKPOINT	GOBP	GO:0044819	CDKN1A|E2F1	2	0.116451	0.210947
PEPTIDYL-TYROSINE PHOSPHORYLATION	GOBP	GO:0018108	HCK|LYN	2	0.116451	0.210947
REGULATION OF RESPONSE TO CYTOKINE STIMULUS	GOBP	GO:0060759	IL6|KLF4|SOCS3	3	0.117566	0.212099
G1 DNA DAMAGE CHECKPOINT	GOBP	GO:0044783	CDKN1A|E2F1	2	0.120094	0.215779
CLASS A 1 (RHODOPSIN-LIKE RECEPTORS)	REACTOME DATABASE ID RELEASE 62	373076	CXCL2|CXCR4|PROK2	3	0.122399	0.216993
INTERFERON-GAMMA-MEDIATED SIGNALING PATHWAY	GOBP	GO:0060333	HCK|IRF1	2	0.123766	0.216993
NEGATIVE REGULATION OF B CELL ACTIVATION	GOBP	GO:0050869	LYN	1	0.125188	0.216993
NEGATIVE REGULATION OF INTERFERON-GAMMA PRODUCTION	GOBP	GO:0032689	HMGB1	1	0.125188	0.216993
POSITIVE REGULATION OF ACUTE INFLAMMATORY RESPONSE	GOBP	GO:0002675	IL6	1	0.125188	0.216993
POSITIVE REGULATION OF INTERLEUKIN-10 PRODUCTION	GOBP	GO:0032733	HMGB1	1	0.125188	0.216993
REGULATION OF TYPE 2 IMMUNE RESPONSE	GOBP	GO:0002828	IL6	1	0.125188	0.216993
T CELL SELECTION	GOBP	GO:0045058	IL6	1	0.125188	0.216993
TOLL-LIKE RECEPTOR 4 SIGNALING PATHWAY	GOBP	GO:0034142	LBP	1	0.125188	0.216993
PEPTIDYL-TYROSINE MODIFICATION	GOBP	GO:0018212	HCK|LYN	2	0.127465	0.220076
REGULATION OF LYMPHOCYTE DIFFERENTIATION	GOBP	GO:0045619	HMGB1|IRF1	2	0.13119	0.225626
CELL FATE DETERMINATION	GOBP	GO:0001709	KLF4	1	0.134892	0.227566
LYMPHOCYTE HOMEOSTASIS	GOBP	GO:0002260	LYN	1	0.134892	0.227566
MACROPHAGE ACTIVATION	GOBP	GO:0042116	LBP	1	0.134892	0.227566
POSITIVE REGULATION OF MONONUCLEAR CELL MIGRATION	GOBP	GO:0071677	HMGB1	1	0.134892	0.227566
REGULATION OF BONE RESORPTION	GOBP	GO:0045124	IL6	1	0.134892	0.227566
PROTEIN AUTOPHOSPHORYLATION	GOBP	GO:0046777	HCK|LYN|TAF1	3	0.137323	0.230787
PEPTIDE SECRETION	GOBP	GO:0002790	HMGB1|IL6	2	0.138714	0.232241
APOPTOTIC CELL CLEARANCE	GOBP	GO:0043277	HMGB1	1	0.144489	0.236534
POSITIVE REGULATION OF BLOOD COAGULATION	GOBP	GO:0030194	PDPN	1	0.144489	0.236534
POSITIVE REGULATION OF COAGULATION	GOBP	GO:0050820	PDPN	1	0.144489	0.236534
POSITIVE REGULATION OF HEMOSTASIS	GOBP	GO:1900048	PDPN	1	0.144489	0.236534
POSITIVE REGULATION OF RHO PROTEIN SIGNAL TRANSDUCTION	GOBP	GO:0035025	COL3A1	1	0.144489	0.236534
REGULATION OF TRANSLATION IN RESPONSE TO STRESS	GOBP	GO:0043555	PPP1R15A	1	0.144489	0.236534
REGULATION OF MUSCLE CONTRACTION	GOBP	GO:0006937	PROK2|RGS2	2	0.146332	0.238666
NEGATIVE REGULATION OF CELL ADHESION	GOBP	GO:0007162	HMGB1|IRF1|KLF4	3	0.147605	0.239858
DEGRADATION OF THE EXTRACELLULAR MATRIX	REACTOME DATABASE ID RELEASE 62	1474228	ADAMTS1|MMP25	2	0.150173	0.242249
POSITIVE REGULATION OF CELL CYCLE ARREST	GOBP	GO:0071158	CDKN1A|E2F1	2	0.150173	0.242249
RESPONSE TO AMYLOID-BETA	GOBP	GO:1904645	IGF1	1	0.153981	0.246593
SUPEROXIDE METABOLIC PROCESS	GOBP	GO:0006801	CYBB	1	0.153981	0.246593
CELL CYCLE CHECKPOINT	GOBP	GO:0000075	CDKN1A|E2F1|RB1	3	0.155477	0.24809
FC-GAMMA RECEPTOR SIGNALING PATHWAY INVOLVED IN PHAGOCYTOSIS	GOBP	GO:0038096	HCK|LYN	2	0.157915	0.250174
IMMUNE RESPONSE-REGULATING CELL SURFACE RECEPTOR SIGNALING PATHWAY INVOLVED IN PHAGOCYTOSIS	GOBP	GO:0002433	HCK|LYN	2	0.157915	0.250174
FC RECEPTOR MEDIATED STIMULATORY SIGNALING PATHWAY	GOBP	GO:0002431	HCK|LYN	2	0.161814	0.25443
FC-GAMMA RECEPTOR SIGNALING PATHWAY	GOBP	GO:0038094	HCK|LYN	2	0.161814	0.25443
PROTEIN KINASE B SIGNALING	GOBP	GO:0043491	IGF1	1	0.163369	0.25443
REGULATION OF HETEROTYPIC CELL-CELL ADHESION	GOBP	GO:0034114	KLF4	1	0.163369	0.25443
MUSCLE SYSTEM PROCESS	GOBP	GO:0003012	HMOX1|IGF1|RGS2	3	0.16348	0.25443
MITOTIC DNA DAMAGE CHECKPOINT	GOBP	GO:0044773	CDKN1A|E2F1	2	0.165731	0.257029
ADAPTIVE IMMUNE RESPONSE	GOBP	GO:0002250	HMGB1|IL6	2	0.169665	0.261296
NEGATIVE REGULATION OF ENDOPEPTIDASE ACTIVITY	GOBP	GO:0010951	KLF4|SORL1	2	0.169665	0.261296
POSITIVE REGULATION OF NEUTROPHIL MIGRATION	GOBP	GO:1902624	CXCL2	1	0.172654	0.263148
REGULATION OF CD4-POSITIVE, ALPHA-BETA T CELL DIFFERENTIATION	GOBP	GO:0043370	HMGB1	1	0.172654	0.263148
REGULATION OF INTERLEUKIN-10 PRODUCTION	GOBP	GO:0032653	HMGB1	1	0.172654	0.263148
NEGATIVE REGULATION OF TOLL-LIKE RECEPTOR SIGNALING PATHWAY	GOBP	GO:0034122	LYN	1	0.181836	0.272446
REGULATION OF INTERFERON-GAMMA-MEDIATED SIGNALING PATHWAY	GOBP	GO:0060334	SOCS3	1	0.181836	0.272446
REGULATION OF MAST CELL ACTIVATION INVOLVED IN IMMUNE RESPONSE	GOBP	GO:0033006	LYN	1	0.181836	0.272446
REGULATION OF MAST CELL DEGRANULATION	GOBP	GO:0043304	LYN	1	0.181836	0.272446
REGULATION OF RESPONSE TO INTERFERON-GAMMA	GOBP	GO:0060330	SOCS3	1	0.181836	0.272446
FCGAMMA RECEPTOR (FCGR) DEPENDENT PHAGOCYTOSIS	REACTOME	R-HSA-2029480.1	HCK|LYN	2	0.185552	0.276142
NEGATIVE REGULATION OF PEPTIDASE ACTIVITY	GOBP	GO:0010466	KLF4|SORL1	2	0.185552	0.276142
MITOTIC DNA INTEGRITY CHECKPOINT	GOBP	GO:0044774	CDKN1A|E2F1	2	0.189558	0.281157
POSITIVE REGULATION OF INTERLEUKIN-1 SECRETION	GOBP	GO:0050716	HMGB1	1	0.190918	0.281286
REGULATION OF VASCULAR ENDOTHELIAL GROWTH FACTOR PRODUCTION	GOBP	GO:0010574	IL6	1	0.190918	0.281286
CYTOKINE SECRETION	GOBP	GO:0050663	HMGB1	1	0.199901	0.291604
FCERI MEDIATED CA+2 MOBILIZATION	REACTOME	R-HSA-2871809.1	LYN	1	0.199901	0.291604
REGULATION OF MAST CELL ACTIVATION	GOBP	GO:0033003	LYN	1	0.199901	0.291604
PHOSPHATIDYLINOSITOL-MEDIATED SIGNALING	GOBP	GO:0048015	HBEGF|IGF1	2	0.201644	0.29318
POSITIVE REGULATION OF I-KAPPAB KINASE/NF-KAPPAB SIGNALING	GOBP	GO:0043123	HMOX1|REL|RELA	3	0.202324	0.293203
SIGNALING BY NGF	REACTOME	R-HSA-166520.2	DUSP6|HDAC1|RELA	3	0.20518	0.296372
PERIPHERAL NERVOUS SYSTEM DEVELOPMENT	GOBP	GO:0007422	EGR2	1	0.208784	0.298649
POSITIVE REGULATION OF INTERLEUKIN-1 BETA PRODUCTION	GOBP	GO:0032731	EGR1	1	0.208784	0.298649
REGULATION OF CD4-POSITIVE, ALPHA-BETA T CELL ACTIVATION	GOBP	GO:2000514	HMGB1	1	0.208784	0.298649
DNA PACKAGING	GOBP	GO:0006323	PADI4|RUVBL1	2	0.209752	0.299066
P75 NTR RECEPTOR-MEDIATED SIGNALLING	REACTOME	R-HSA-193704.1	HDAC1|RELA	2	0.213819	0.303885
NEGATIVE REGULATION OF EXTRINSIC APOPTOTIC SIGNALING PATHWAY VIA DEATH DOMAIN RECEPTORS	GOBP	GO:1902042	HMOX1	1	0.21757	0.304323
NEGATIVE REGULATION OF TUMOR NECROSIS FACTOR PRODUCTION	GOBP	GO:0032720	LBP	1	0.21757	0.304323
NEGATIVE REGULATION OF TUMOR NECROSIS FACTOR SUPERFAMILY CYTOKINE PRODUCTION	GOBP	GO:1903556	LBP	1	0.21757	0.304323
REGULATION OF MYELOID LEUKOCYTE MEDIATED IMMUNITY	GOBP	GO:0002886	LYN	1	0.21757	0.304323
REGULATION OF NEUTROPHIL MIGRATION	GOBP	GO:1902622	CXCL2	1	0.21757	0.304323
REGULATION OF ALPHA-BETA T CELL DIFFERENTIATION	GOBP	GO:0046637	HMGB1	1	0.22626	0.315479
POSITIVE REGULATION OF SECRETION BY CELL	GOBP	GO:1903532	HMGB1|IGF1|IL6	3	0.228354	0.317398
LYMPHOCYTE CHEMOTAXIS	GOBP	GO:0048247	CCL8	1	0.234854	0.320387
REGULATION OF INTERLEUKIN-1 SECRETION	GOBP	GO:0050704	HMGB1	1	0.234854	0.320387
REGULATION OF INTERLEUKIN-12 PRODUCTION	GOBP	GO:0032655	HMGB1	1	0.234854	0.320387
REGULATION OF LYMPHOCYTE APOPTOTIC PROCESS	GOBP	GO:0070228	LYN	1	0.234854	0.320387
ROS, RNS PRODUCTION IN PHAGOCYTES	REACTOME DATABASE ID RELEASE 62	1222556	CYBB	1	0.234854	0.320387
THE ROLE OF NEF IN HIV-1 REPLICATION AND DISEASE PATHOGENESIS	REACTOME DATABASE ID RELEASE 62	164952	HCK	1	0.234854	0.320387
G ALPHA (Q) SIGNALLING EVENTS	REACTOME	R-HSA-416476.6	PROK2|RGS2	2	0.238361	0.324171
CELL SURFACE INTERACTIONS AT THE VASCULAR WALL	REACTOME DATABASE ID RELEASE 62	202733	LYN|SLC16A3	2	0.242469	0.326936
CD28 CO-STIMULATION	REACTOME DATABASE ID RELEASE 62	389356	LYN	1	0.243353	0.326936
REGULATION OF DEFENSE RESPONSE TO VIRUS BY VIRUS	GOBP	GO:0050690	HCK	1	0.243353	0.326936
REGULATION OF LEUKOCYTE DEGRANULATION	GOBP	GO:0043300	LYN	1	0.243353	0.326936
ER-NUCLEUS SIGNALING PATHWAY	GOBP	GO:0006984	ATF3	1	0.251759	0.337205
REGULATION OF B CELL PROLIFERATION	GOBP	GO:0030888	LYN	1	0.260073	0.346242
REGULATION OF INTERLEUKIN-1 BETA PRODUCTION	GOBP	GO:0032651	EGR1	1	0.260073	0.346242
ANTIGEN ACTIVATES B CELL RECEPTOR (BCR) LEADING TO GENERATION OF SECOND MESSENGERS	REACTOME DATABASE ID RELEASE 62	983695	LYN	1	0.268295	0.356116
DNA DAMAGE CHECKPOINT	GOBP	GO:0000077	CDKN1A|E2F1	2	0.271287	0.359008
POSITIVE REGULATION OF ADAPTIVE IMMUNE RESPONSE BASED ON SOMATIC RECOMBINATION OF IMMUNE RECEPTORS BUILT FROM IMMUNOGLOBULIN SUPERFAMILY DOMAINS	GOBP	GO:0002824	IL6	1	0.276427	0.362555
POSITIVE REGULATION OF LYMPHOCYTE MEDIATED IMMUNITY	GOBP	GO:0002708	IL6	1	0.276427	0.362555
REGULATION OF NF-KAPPAB IMPORT INTO NUCLEUS	GOBP	GO:0042345	BCL3	1	0.276427	0.362555
GLYCOSAMINOGLYCAN METABOLISM	REACTOME	R-HSA-1630316.2	LUM|PAPSS2	2	0.279525	0.365533
CELLULAR RESPONSE TO NUTRIENT LEVELS	GOBP	GO:0031669	CDKN1A|NCOA1	2	0.283642	0.367648
CONSTITUTIVE SIGNALING BY ABERRANT PI3K IN CANCER	REACTOME DATABASE ID RELEASE 62	2219530	HBEGF	1	0.28447	0.367648
POSITIVE REGULATION OF B CELL ACTIVATION	GOBP	GO:0050871	IL6	1	0.28447	0.367648
POSITIVE REGULATION OF FAT CELL DIFFERENTIATION	GOBP	GO:0045600	SFRP2	1	0.28447	0.367648
OVARIAN TUMOR DOMAIN PROTEASES	REACTOME DATABASE ID RELEASE 62	5689896	ESR1	1	0.292424	0.374642
POSITIVE REGULATION OF NIK/NF-KAPPAB SIGNALING	GOBP	GO:1901224	RELA	1	0.292424	0.374642
POSITIVE REGULATION OF TUMOR NECROSIS FACTOR PRODUCTION	GOBP	GO:0032760	LBP	1	0.292424	0.374642
DNA INTEGRITY CHECKPOINT	GOBP	GO:0031570	CDKN1A|E2F1	2	0.295982	0.378104
B CELL DIFFERENTIATION	GOBP	GO:0030183	KLF6	1	0.300291	0.380311
LYMPHOCYTE MIGRATION	GOBP	GO:0072676	CCL8	1	0.300291	0.380311
REGULATION OF LIPID STORAGE	GOBP	GO:0010883	IL6	1	0.300291	0.380311
REGULATION OF CYTOKINE-MEDIATED SIGNALING PATHWAY	GOBP	GO:0001959	IL6|SOCS3	2	0.304193	0.384152
POSITIVE REGULATION OF ADAPTIVE IMMUNE RESPONSE	GOBP	GO:0002821	IL6	1	0.308071	0.385743
POSITIVE REGULATION OF INTERLEUKIN-8 PRODUCTION	GOBP	GO:0032757	LBP	1	0.308071	0.385743
POSITIVE REGULATION OF TUMOR NECROSIS FACTOR SUPERFAMILY CYTOKINE PRODUCTION	GOBP	GO:1903557	LBP	1	0.308071	0.385743
NEGATIVE REGULATION OF I-KAPPAB KINASE/NF-KAPPAB SIGNALING	GOBP	GO:0043124	ESR1	1	0.315766	0.394261
REGULATION OF RHO PROTEIN SIGNAL TRANSDUCTION	GOBP	GO:0035023	COL3A1	1	0.323376	0.402626
ACTIN-MEDIATED CELL CONTRACTION	GOBP	GO:0070252	PDPN	1	0.330902	0.408544
CELLULAR RESPONSE TO MECHANICAL STIMULUS	GOBP	GO:0071260	IRF1	1	0.330902	0.408544
REGULATION OF PHAGOCYTOSIS	GOBP	GO:0050764	HCK	1	0.330902	0.408544
PEPTIDYL-SERINE PHOSPHORYLATION	GOBP	GO:0018105	SGK1|TAF1	2	0.332785	0.409724
DNA DAMAGE RECOGNITION IN GG-NER	REACTOME DATABASE ID RELEASE 62	5696394	RUVBL1	1	0.345707	0.423275
POSITIVE REGULATION OF LEUKOCYTE MEDIATED IMMUNITY	GOBP	GO:0002705	IL6	1	0.345707	0.423275
STRIATED MUSCLE CELL DEVELOPMENT	GOBP	GO:0055002	IGF1	1	0.352987	0.430996
NEGATIVE REGULATION OF INFLAMMATORY RESPONSE	GOBP	GO:0050728	KLF4	1	0.360188	0.438576
SLC-MEDIATED TRANSMEMBRANE TRANSPORT	REACTOME	R-HSA-425407.2	SLC16A3|SLC2A3	2	0.365055	0.443281
REGULATION OF INTERFERON-GAMMA PRODUCTION	GOBP	GO:0032649	HMGB1	1	0.367309	0.44358
REGULATION OF NIK/NF-KAPPAB SIGNALING	GOBP	GO:1901222	RELA	1	0.367309	0.44358
PEPTIDYL-SERINE MODIFICATION	GOBP	GO:0018209	SGK1|TAF1	2	0.373036	0.447198
PYRUVATE METABOLIC PROCESS	GOBP	GO:0006090	SLC16A3	1	0.374351	0.447198
REGULATION OF ACUTE INFLAMMATORY RESPONSE	GOBP	GO:0002673	IL6	1	0.374351	0.447198
REGULATION OF LEUKOCYTE APOPTOTIC PROCESS	GOBP	GO:2000106	LYN	1	0.374351	0.447198
CELLULAR RESPONSE TO INTERLEUKIN-12	GOBP	GO:0071349	LCP1	1	0.388205	0.460018
INTERLEUKIN-12-MEDIATED SIGNALING PATHWAY	GOBP	GO:0035722	LCP1	1	0.388205	0.460018
RESPONSE TO INTERLEUKIN-12	GOBP	GO:0070671	LCP1	1	0.388205	0.460018
INTERLEUKIN-12 FAMILY SIGNALING	REACTOME DATABASE ID RELEASE 62	447115	LCP1	1	0.395017	0.465594
PROTEOGLYCAN METABOLIC PROCESS	GOBP	GO:0006029	IGF1	1	0.395017	0.465594
REGULATION OF MYELOID LEUKOCYTE DIFFERENTIATION	GOBP	GO:0002761	MYC	1	0.401755	0.472276
REGULATION OF PLASMA LIPOPROTEIN PARTICLE LEVELS	GOBP	GO:0097006	HMOX1	1	0.408418	0.478835
T CELL COSTIMULATION	GOBP	GO:0031295	LYN	1	0.415008	0.485274
REGULATION OF ENDOCYTOSIS	GOBP	GO:0030100	DAB2|HCK	2	0.416175	0.485355
JNK CASCADE	GOBP	GO:0007254	TRIB1	1	0.421525	0.489014
LYMPHOCYTE COSTIMULATION	GOBP	GO:0031294	LYN	1	0.421525	0.489014
ACTIN FILAMENT-BASED MOVEMENT	GOBP	GO:0030048	PDPN	1	0.427971	0.492612
NEGATIVE REGULATION OF CYSTEINE-TYPE ENDOPEPTIDASE ACTIVITY INVOLVED IN APOPTOTIC PROCESS	GOBP	GO:0043154	KLF4	1	0.427971	0.492612
STRIATED MUSCLE CELL DIFFERENTIATION	GOBP	GO:0051146	IGF1	1	0.427971	0.492612
I-KAPPAB KINASE/NF-KAPPAB SIGNALING	GOBP	GO:0007249	BCL3	1	0.434345	0.494795
NEGATIVE REGULATION OF PROTEIN SECRETION	GOBP	GO:0050709	MIDN	1	0.434345	0.494795
REGULATION OF RECEPTOR-MEDIATED ENDOCYTOSIS	GOBP	GO:0048259	DAB2	1	0.434345	0.494795
REGULATION OF TUMOR NECROSIS FACTOR PRODUCTION	GOBP	GO:0032680	LBP	1	0.434345	0.494795
CELLULAR RESPONSE TO TUMOR NECROSIS FACTOR	GOBP	GO:0071356	CCL8|RELA	2	0.446623	0.503884
B CELL ACTIVATION	GOBP	GO:0042113	KLF6	1	0.446884	0.503884
NEGATIVE REGULATION OF PEPTIDE SECRETION	GOBP	GO:0002792	MIDN	1	0.446884	0.503884
REGULATION OF TUMOR NECROSIS FACTOR SUPERFAMILY CYTOKINE PRODUCTION	GOBP	GO:1903555	LBP	1	0.446884	0.503884
THE CITRIC ACID (TCA) CYCLE AND RESPIRATORY ELECTRON TRANSPORT	REACTOME DATABASE ID RELEASE 62	1428517	RXRA|SLC16A3	2	0.450368	0.506521
POSITIVE REGULATION OF LEUKOCYTE DIFFERENTIATION	GOBP	GO:1902107	HMGB1	1	0.459147	0.51378
PROTEIN SECRETION	GOBP	GO:0009306	HMGB1	1	0.459147	0.51378
NEGATIVE REGULATION OF CYSTEINE-TYPE ENDOPEPTIDASE ACTIVITY	GOBP	GO:2000117	KLF4	1	0.465178	0.519214
PURINE RIBONUCLEOTIDE BIOSYNTHETIC PROCESS	GOBP	GO:0009152	PAPSS2	1	0.488642	0.54403
RESPONSE TO TUMOR NECROSIS FACTOR	GOBP	GO:0034612	CCL8|RELA	2	0.494178	0.547623
POSITIVE REGULATION OF CYTOKINE SECRETION	GOBP	GO:0050715	HMGB1	1	0.494348	0.547623
RIBONUCLEOTIDE BIOSYNTHETIC PROCESS	GOBP	GO:0009260	PAPSS2	1	0.49999	0.552489
NGF SIGNALLING VIA TRKA FROM THE PLASMA MEMBRANE	REACTOME DATABASE ID RELEASE 62	187037	DUSP6	1	0.511088	0.560548
RIBOSE PHOSPHATE BIOSYNTHETIC PROCESS	GOBP	GO:0046390	PAPSS2	1	0.511088	0.560548
STRESS-ACTIVATED MAPK CASCADE	GOBP	GO:0051403	TRIB1	1	0.511088	0.560548
PURINE NUCLEOTIDE BIOSYNTHETIC PROCESS	GOBP	GO:0006164	PAPSS2	1	0.516545	0.565131
REGULATION OF LIPID LOCALIZATION	GOBP	GO:1905952	IL6	1	0.521943	0.569626
NEGATIVE REGULATION OF SECRETION BY CELL	GOBP	GO:1903531	MIDN	1	0.52728	0.574034
MUCOPOLYSACCHARIDE METABOLIC PROCESS	GOBP	GO:1903510	LUM	1	0.537779	0.584025
POSITIVE REGULATION OF ENDOCYTOSIS	GOBP	GO:0045807	DAB2	1	0.542942	0.588187
NEGATIVE REGULATION OF SECRETION	GOBP	GO:0051048	MIDN	1	0.548047	0.592266
POSITIVE REGULATION OF HEMOPOIESIS	GOBP	GO:1903708	HMGB1	1	0.586911	0.63118
UNFOLDED PROTEIN RESPONSE (UPR)	REACTOME	R-HSA-381119.2	ATF3	1	0.586911	0.63118
REGULATION OF CYTOKINE SECRETION	GOBP	GO:0050707	HMGB1	1	0.596099	0.639505
REGULATION OF CELL SHAPE	GOBP	GO:0008360	HCK	1	0.600617	0.642791
MITOCHONDRIAL MEMBRANE ORGANIZATION	GOBP	GO:0007006	E2F1	1	0.605085	0.646008
CALCIUM ION TRANSPORT	GOBP	GO:0006816	CCL8	1	0.618194	0.655256
ENDOPLASMIC RETICULUM UNFOLDED PROTEIN RESPONSE	GOBP	GO:0030968	ATF3	1	0.618194	0.655256
STRESS-ACTIVATED PROTEIN KINASE SIGNALING CASCADE	GOBP	GO:0031098	TRIB1	1	0.618194	0.655256
LIPOPROTEIN BIOSYNTHETIC PROCESS	GOBP	GO:0042158	ALPL	1	0.622467	0.656636
PROTEIN LIPIDATION	GOBP	GO:0006497	ALPL	1	0.622467	0.656636
CELLULAR RESPONSE TO UNFOLDED PROTEIN	GOBP	GO:0034620	ATF3	1	0.639092	0.672568
LIPOPROTEIN METABOLIC PROCESS	GOBP	GO:0042157	ALPL	1	0.647131	0.679411
GLYCOSAMINOGLYCAN METABOLIC PROCESS	GOBP	GO:0030203	LUM	1	0.673897	0.704167
MONOVALENT INORGANIC CATION TRANSPORT	GOBP	GO:0015672	SGK1	1	0.673897	0.704167
REGULATION OF HEART CONTRACTION	GOBP	GO:0008016	RGS2	1	0.684744	0.713813
AMINOGLYCAN METABOLIC PROCESS	GOBP	GO:0006022	LUM	1	0.691776	0.719447
CELLULAR RESPONSE TO TOPOLOGICALLY INCORRECT PROTEIN	GOBP	GO:0035967	ATF3	1	0.695234	0.719657
SELENOAMINO ACID METABOLISM	REACTOME DATABASE ID RELEASE 62	2408522	PAPSS2	1	0.695234	0.719657
NEGATIVE REGULATION OF PROTEIN TRANSPORT	GOBP	GO:0051224	MIDN	1	0.698653	0.721506
NEGATIVE REGULATION OF ESTABLISHMENT OF PROTEIN LOCALIZATION	GOBP	GO:1904950	MIDN	1	0.708685	0.73016
PROTEIN LOCALIZATION TO ENDOPLASMIC RETICULUM	GOBP	GO:0070972	PPP1R15A	1	0.715189	0.735148
RECEPTOR-MEDIATED ENDOCYTOSIS	GOBP	GO:0006898	SORL1	1	0.718387	0.736721
REGULATION OF BLOOD CIRCULATION	GOBP	GO:1903522	RGS2	1	0.724676	0.741451
CARBOHYDRATE DERIVATIVE CATABOLIC PROCESS	GOBP	GO:1901136	LUM	1	0.73385	0.749104
INFLUENZA VIRAL RNA TRANSCRIPTION AND REPLICATION	REACTOME	R-HSA-168273.2	POLR2A	1	0.754098	0.767999
ANTIGEN RECEPTOR-MEDIATED SIGNALING PATHWAY	GOBP	GO:0050851	RELA	1	0.772821	0.78425
INFLUENZA LIFE CYCLE	REACTOME DATABASE ID RELEASE 62	168255	POLR2A	1	0.775378	0.78425
REGULATION OF METAL ION TRANSPORT	GOBP	GO:0010959	CTNNB1	1	0.775378	0.78425
MACROMOLECULE GLYCOSYLATION	GOBP	GO:0043413	SPON1	1	0.790133	0.795532
PROTEIN GLYCOSYLATION	GOBP	GO:0006486	SPON1	1	0.790133	0.795532
INFLUENZA INFECTION	REACTOME	R-HSA-168254.1	POLR2A	1	0.797146	0.80077
GLYCOSYLATION	GOBP	GO:0070085	SPON1	1	0.799432	0.801245
ENERGY DERIVATION BY OXIDATION OF ORGANIC COMPOUNDS	GOBP	GO:0015980	MYC	1	0.812623	0.812623

## Sheet: Legend
GO-BP/Pathway	Name of the Gene Ontology Biological Process (GO-BP) or the Reactome Pathway
Database	Databae which the GO-BP/Pathways comes from: REACTOME or GOBP
Database ID	Unique identifier of the GO-BP/Pathway
Overlap genes	Names of the genes that overlap between transcriptiona cluster and GO-BP/Pathways gene-sets
Overlap size	Number of overlapping genes
Hypergeom P-value	P-value (nominal) significance of the hypergeometric test.
adj. P-value	Behjamini-Hockberg adjusted P-value.
